# Supplementary material for: Large‐Scale Passive Acoustic Monitoring Data Shows Seasonal and Diel Diversity in Foraging Behaviour of Harbour Porpoises Within Their Distributional Range in the Northeast Atlantic
Source: Ecol Evol. 2025 Nov 29;15(12):e72566. doi: 10.1002/ece3.72566 (PMC12664825; doi:10.1002/ece3.72566)
Supplement: Supplementary file 1 — Data S1: Supporing information. [file ECE3-15-e72566-s001.R]

#R Script from supporting information, accompanying Stavenow Jerremalm et al. 2025, "Large-scale passive acoustic monitoring data shows seasonal and diel diversity in foraging behaviour of harbour porpoises within their distributional range in the Northeast Atlantic", published in Ecology and Evolution
#last updated 2025/10/17

#The code below is to perform the Generalised Additive Models, and Linear models, from which code the results are presented in the paper above.
#The dataframe "SUM" to be opened in the code, is uploaded in the supporting information to the paper.

#Queries are referred to the corresponding author to the paper, Jasmine Stavenow Jerremalm, University College Cork, at jstavenow@ucc.ie

install.packages("mgcv")
library(mgcv)

#OPEN DATAFRAME
SUM<-read.table("SUM supporting material Stavenow Jerremalm et al. 250626.csv",sep=",",header=T)

#SUBSETTING THE GROUPS
ICELAND <- subset(SUM, GROUP == "ICE")
SWE <- subset(SUM, SITE == "HONO"|SITE == "FLAD2"|SITE == "LMIDD1"|SITE == "NVSK4"|SITE == "NVSK6"|SITE == "STMIDD1"|SITE == "BALGO1")
IREWEST <- subset(SUM, SITE == "LS1"|SITE == "LS2"|SITE == "LS3"|SITE == "LS4")
IRESOUTH <- subset(SUM, SITE == "CALF"|SITE == "LONG"|SITE == "SHERKIN")
FRAWEST<- subset(SUM, SITE == "AWAC"|SITE == "MAREE"|SITE == "LAVANDREE"|SITE == "LINIOU")
FRASOUTH <- subset(SUM, SITE == "MRC1"|SITE == "MRC2"|SITE == "MRC3"|SITE == "MRC4"|SITE == "LISEA1"|SITE == "LISEA2"|SITE == "LISEA3"|SITE == "LISEA4")

#arranging the order of the DDDN factor
ICELAND$DDDN <- factor(ICELAND$DDDN, levels = c("DAY", "DUSK", "DAWN", "NIGHT"))
SWE$DDDN <- factor(SWE$DDDN, levels = c("DAY", "DUSK", "DAWN", "NIGHT"))
IREWEST$DDDN <- factor(IREWEST$DDDN, levels = c("DAY", "DUSK", "DAWN", "NIGHT"))
IRESOUTH$DDDN <- factor(IRESOUTH$DDDN, levels = c("DAY", "DUSK", "DAWN", "NIGHT"))
FRAWEST$DDDN <- factor(FRAWEST$DDDN, levels = c("DAY", "DUSK", "DAWN", "NIGHT"))
FRASOUTH$DDDN <- factor(FRASOUTH$DDDN, levels = c("DAY", "DUSK", "DAWN", "NIGHT"))

#creating the GAMs
#ICELAND BINOMIAL GAM
ICEmodel <- gam(foraging_click ~ DDDN + s(TempavgWEEK, bs="cr") + s(day_length, bs="cc")  + s(soavgWEEK) + s(CHLavgWEEK), data = ICELAND, family="binomial")
summary(ICEmodel)

#SWEDEN BINOMIAL GAM
SWEmodel <- gam(foraging_click ~ DDDN + s(TempavgWEEK, bs="cr") + s(day_length, bs="cc")  + s(soavgWEEK) + s(CHLavgWEEK), data = SWE, family="binomial")
summary(SWEmodel)

#IRELAND WEST BINOMIAL GAM
IREWESTmodel <- gam(foraging_click ~ DDDN + s(TempavgWEEK, bs="cr") + s(day_length, bs="cc")  + s(soavgWEEK) + s(CHLavgWEEK), data = IREWEST, family="binomial")
summary(IREWESTmodel)

#IRELAND SOUTH BINOMIAL GAM
IRESOUTHmodel <- gam(foraging_click ~ DDDN + s(TempavgWEEK, bs="cr") + s(day_length, bs="cc")  + s(soavgWEEK) + s(CHLavgWEEK), data = IRESOUTH, family="binomial")
summary(IRESOUTHmodel)

#FRANCE WEST BINOMIAL GAM
FRAWESTmodel <- gam(foraging_click ~ DDDN + s(TempavgWEEK, bs="cr") + s(day_length, bs="cc")  + s(soavgWEEK) + s(CHLavgWEEK), data = FRAWEST, family="binomial")
summary(FRAWESTmodel)

#FRANCE SOUTH BINOMIAL GAM
FRASOUTHmodel <- gam(foraging_click ~ DDDN + s(TempavgWEEK, bs="cr") + s(day_length, bs="cc")  + s(soavgWEEK) + s(CHLavgWEEK), data = FRASOUTH, family="binomial")
summary(FRASOUTHmodel)


#Linear models for investigating how foraging behaviour is distributed over diel phase, over the weeks of a year 
install.packages("dplyr")
library(dplyr)

# Filter only DAY and NIGHT
SWE_filtered <- SWE %>% filter(DDDN %in% c("DAY", "NIGHT"))
ICE_filtered <- ICELAND %>% filter(DDDN %in% c("DAY", "NIGHT"))
IREW_filtered <- IREWEST %>% filter(DDDN %in% c("DAY", "NIGHT"))
IRES_filtered <- IRESOUTH %>% filter(DDDN %in% c("DAY", "NIGHT"))
FRAW_filtered <- FRAWEST %>% filter(DDDN %in% c("DAY", "NIGHT"))
FRAS_filtered <- FRASOUTH %>% filter(DDDN %in% c("DAY", "NIGHT"))


install.packages("tidyr")
library(tidyr)
# Aggregation of foraging clicks per hour and week, for each region, with the contrast index calculated and added as new column
ICE_summary <- ICE_filtered %>%
  group_by(hr, week, DDDN) %>%
  summarise(clicks = sum(foraging_click), .groups = "drop") %>%
  pivot_wider(names_from = DDDN, values_from = clicks, values_fill = 0) %>%
  mutate(
    contrast = (NIGHT - DAY) / (NIGHT + DAY)
  )

SWE_summary <- SWE_filtered %>%
  group_by(hr, week, DDDN) %>%
  summarise(clicks = sum(foraging_click), .groups = "drop") %>%
  pivot_wider(names_from = DDDN, values_from = clicks, values_fill = 0) %>%
  mutate(
    contrast = (NIGHT - DAY) / (NIGHT + DAY)
  )

IREW_summary <- IREW_filtered %>%
  group_by(hr, week, DDDN) %>%
  summarise(clicks = sum(foraging_click), .groups = "drop") %>%
  pivot_wider(names_from = DDDN, values_from = clicks, values_fill = 0) %>%
  mutate(
    contrast = (NIGHT - DAY) / (NIGHT + DAY)
  )


IRES_summary <- IRES_filtered %>%
  group_by(hr, week, DDDN) %>%
  summarise(clicks = sum(foraging_click), .groups = "drop") %>%
  pivot_wider(names_from = DDDN, values_from = clicks, values_fill = 0) %>%
  mutate(
    contrast = (NIGHT - DAY) / (NIGHT + DAY)
  )

FRAW_summary <- FRAW_filtered %>%
  group_by(hr, week, DDDN) %>%
  summarise(clicks = sum(foraging_click), .groups = "drop") %>%
  pivot_wider(names_from = DDDN, values_from = clicks, values_fill = 0) %>%
  mutate(
    contrast = (NIGHT - DAY) / (NIGHT + DAY)
  )

FRAS_summary <- FRAS_filtered %>%
  group_by(hr, week, DDDN) %>%
  summarise(clicks = sum(foraging_click), .groups = "drop") %>%
  pivot_wider(names_from = DDDN, values_from = clicks, values_fill = 0) %>%
  mutate(
    contrast = (NIGHT - DAY) / (NIGHT + DAY)
  )

#adding name of region
SWE_summary$region <- "SWEDEN"
ICE_summary$region <- "ICELAND"
IREW_summary$region <- "IRELAND WEST"
IRES_summary$region <- "IRELAND SOUTH"
FRAW_summary$region <- "FRANCE WEST"
FRAS_summary$region <- "FRANCE SOUTH"

##creating the Linear models, one per region. The contrast index each week is compared in relation to zero(0), to investigate null hypothesis that porpoises would feed equally distributed between diel phases day and night

lm_ICE <- lm(contrast ~ 0 + factor(week), data = ICE_summary)
lm_SWE <- lm(contrast ~ 0 + factor(week), data = SWE_summary)
lm_IREW <- lm(contrast ~ 0 + factor(week), data = IREW_summary)
lm_IRES <- lm(contrast ~ 0 + factor(week), data = IRES_summary)
lm_FRAW <- lm(contrast ~ 0 + factor(week), data = FRAW_summary)
lm_FRAS <- lm(contrast ~ 0 + factor(week), data = FRAS_summary)

#use summary() for model outputs

#These model will give:
#One coefficient per week.
#Each coefficient = mean contrast for that week.
#Each p-value = test of whether that week's contrast is significantly different from 0.
