# Supplementary material for: Large‐Scale Passive Acoustic Monitoring Data Shows Seasonal and Diel Diversity in Foraging Behaviour of Harbour Porpoises Within Their Distributional Range in the Northeast Atlantic
Source: Ecol Evol. 2025 Nov 29;15(12):e72566. doi: 10.1002/ece3.72566 (PMC12664825; doi:10.1002/ece3.72566)
Supplement: Supplementary file 2 — Data S2: Supporing information. [file ECE3-15-e72566-s002.csv]

hr_day_year_SITE	SITE	COUNTRY	GROUP	buzz	regular	clicks	buzprop	hr	YDAY	week	month	monthname	year	sunrise	sunset	day_length	DPM	TempWEEK	LAT	LONG	MEANLAT	MEANLONG	DAWN.TIME	SUNRISE.TIME	SUNSET.TIME	DUSK.TIME	DDDN	TempavgWEEK	soavgWEEK	CHLavgWEEK	foraging_click
20 1 2020 BALGO1	BALGO1	SWE	SWE	382	1687	2212	0.172694394	20	1	1	1	Jan	2020	8.766666667	15.68333333	6.910936799	4	8.551315789	57.17039	12.10915	56.73239407	12.40022438	6.966666667	7.766666667	14.68333333	15.48333333	NIGHT	6.904285714	21.38868	1.28509	1
18 1 2022 BALGO1	BALGO1	SWE	SWE	114	342	575	0.19826087	18	1	1	1	Jan	2022	8.766666667	15.68333333	6.910936799	1	6.741269841	57.17039	12.10915	56.73239407	12.40022438	6.966666667	7.766666667	14.68333333	15.48333333	NIGHT	9.44	23.56692886	1.076406973	1
18 1 2020 BALGO1	BALGO1	SWE	SWE	2734	4721	7918	0.345289214	18	1	1	1	Jan	2020	8.766666667	15.68333333	6.910936799	5	8.551315789	57.17039	12.10915	56.73239407	12.40022438	6.966666667	7.766666667	14.68333333	15.48333333	NIGHT	6.904285714	21.38868	1.28509	1
20 1 2022 BALGO1	BALGO1	SWE	SWE	610	1474	2364	0.258037225	20	1	1	1	Jan	2022	8.766666667	15.68333333	6.910936799	2	6.741269841	57.17039	12.10915	56.73239407	12.40022438	6.966666667	7.766666667	14.68333333	15.48333333	NIGHT	9.44	23.56692886	1.076406973	1
7 1 2020 BALGO1	BALGO1	SWE	SWE	47	456	565	0.083185841	7	1	1	1	Jan	2020	8.766666667	15.68333333	6.910936799	1	8.551315789	57.17039	12.10915	56.73239407	12.40022438	6.966666667	7.766666667	14.68333333	15.48333333	DAWN	6.904285714	21.38868	1.28509	1
16 1 2021 BALGO1	BALGO1	SWE	SWE	4150	3102	9920	0.418346774	16	1	1	1	Jan	2021	8.766666667	15.68333333	6.910936799	8	5.232467532	57.17039	12.10915	56.73239407	12.40022438	6.966666667	7.766666667	14.68333333	15.48333333	NIGHT	5.915714286	17.65408714	1.2531	1
6 1 2021 BALGO1	BALGO1	SWE	SWE	720	1561	2879	0.250086836	6	1	1	1	Jan	2021	8.766666667	15.68333333	6.910936799	2	5.232467532	57.17039	12.10915	56.73239407	12.40022438	6.966666667	7.766666667	14.68333333	15.48333333	NIGHT	5.915714286	17.65408714	1.2531	1
1 1 2022 BALGO1	BALGO1	SWE	SWE	321	219	689	0.465892598	1	1	1	1	Jan	2022	8.766666667	15.68333333	6.910936799	1	6.741269841	57.17039	12.10915	56.73239407	12.40022438	6.966666667	7.766666667	14.68333333	15.48333333	NIGHT	9.44	23.56692886	1.076406973	1
11 1 2020 BALGO1	BALGO1	SWE	SWE	189	548	780	0.242307692	11	1	1	1	Jan	2020	8.766666667	15.68333333	6.910936799	1	8.551315789	57.17039	12.10915	56.73239407	12.40022438	6.966666667	7.766666667	14.68333333	15.48333333	DAY	6.904285714	21.38868	1.28509	1
11 1 2021 BALGO1	BALGO1	SWE	SWE	23	248	891	0.025813692	11	1	1	1	Jan	2021	8.766666667	15.68333333	6.910936799	18	5.232467532	57.17039	12.10915	56.73239407	12.40022438	6.966666667	7.766666667	14.68333333	15.48333333	DAY	5.915714286	17.65408714	1.2531	1
4 1 2021 BALGO1	BALGO1	SWE	SWE	1531	1844	4226	0.362281117	4	1	1	1	Jan	2021	8.766666667	15.68333333	6.910936799	6	5.232467532	57.17039	12.10915	56.73239407	12.40022438	6.966666667	7.766666667	14.68333333	15.48333333	NIGHT	5.915714286	17.65408714	1.2531	1
23 1 2020 BALGO1	BALGO1	SWE	SWE	801	908	1923	0.416536661	23	1	1	1	Jan	2020	8.766666667	15.68333333	6.910936799	8	8.551315789	57.17039	12.10915	56.73239407	12.40022438	6.966666667	7.766666667	14.68333333	15.48333333	NIGHT	6.904285714	21.38868	1.28509	1
17 1 2020 BALGO1	BALGO1	SWE	SWE	1238	4299	5805	0.213264427	17	1	1	1	Jan	2020	8.766666667	15.68333333	6.910936799	3	8.551315789	57.17039	12.10915	56.73239407	12.40022438	6.966666667	7.766666667	14.68333333	15.48333333	NIGHT	6.904285714	21.38868	1.28509	1
10 1 2021 BALGO1	BALGO1	SWE	SWE	20	68	294	0.068027211	10	1	1	1	Jan	2021	8.766666667	15.68333333	6.910936799	1	5.232467532	57.17039	12.10915	56.73239407	12.40022438	6.966666667	7.766666667	14.68333333	15.48333333	DAY	5.915714286	17.65408714	1.2531	1
19 1 2020 BALGO1	BALGO1	SWE	SWE	1365	2299	3922	0.348036716	19	1	1	1	Jan	2020	8.766666667	15.68333333	6.910936799	4	8.551315789	57.17039	12.10915	56.73239407	12.40022438	6.966666667	7.766666667	14.68333333	15.48333333	NIGHT	6.904285714	21.38868	1.28509	1
15 1 2020 BALGO1	BALGO1	SWE	SWE	144	196	466	0.309012876	15	1	1	1	Jan	2020	8.766666667	15.68333333	6.910936799	5	8.551315789	57.17039	12.10915	56.73239407	12.40022438	6.966666667	7.766666667	14.68333333	15.48333333	DUSK	6.904285714	21.38868	1.28509	1
17 1 2021 BALGO1	BALGO1	SWE	SWE	1046	1378	4790	0.218371608	17	1	1	1	Jan	2021	8.766666667	15.68333333	6.910936799	5	5.232467532	57.17039	12.10915	56.73239407	12.40022438	6.966666667	7.766666667	14.68333333	15.48333333	NIGHT	5.915714286	17.65408714	1.2531	1
19 1 2021 BALGO1	BALGO1	SWE	SWE	2776	3850	8275	0.335468278	19	1	1	1	Jan	2021	8.766666667	15.68333333	6.910936799	2	5.232467532	57.17039	12.10915	56.73239407	12.40022438	6.966666667	7.766666667	14.68333333	15.48333333	NIGHT	5.915714286	17.65408714	1.2531	1
14 1 2022 BALGO1	BALGO1	SWE	SWE	116	887	1643	0.070602556	14	1	1	1	Jan	2022	8.766666667	15.68333333	6.910936799	6	6.741269841	57.17039	12.10915	56.73239407	12.40022438	6.966666667	7.766666667	14.68333333	15.48333333	DAY	9.44	23.56692886	1.076406973	1
7 1 2021 BALGO1	BALGO1	SWE	SWE	121	1665	2221	0.054479964	7	1	1	1	Jan	2021	8.766666667	15.68333333	6.910936799	8	5.232467532	57.17039	12.10915	56.73239407	12.40022438	6.966666667	7.766666667	14.68333333	15.48333333	DAWN	5.915714286	17.65408714	1.2531	1
22 1 2022 BALGO1	BALGO1	SWE	SWE	101	589	769	0.131339402	22	1	1	1	Jan	2022	8.766666667	15.68333333	6.910936799	1	6.741269841	57.17039	12.10915	56.73239407	12.40022438	6.966666667	7.766666667	14.68333333	15.48333333	NIGHT	9.44	23.56692886	1.076406973	1
8 1 2020 BALGO1	BALGO1	SWE	SWE	16	355	516	0.031007752	8	1	1	1	Jan	2020	8.766666667	15.68333333	6.910936799	8	8.551315789	57.17039	12.10915	56.73239407	12.40022438	6.966666667	7.766666667	14.68333333	15.48333333	DAY	6.904285714	21.38868	1.28509	1
12 1 2021 BALGO1	BALGO1	SWE	SWE	1	85	1449	0.000690131	12	1	1	1	Jan	2021	8.766666667	15.68333333	6.910936799	15	5.232467532	57.17039	12.10915	56.73239407	12.40022438	6.966666667	7.766666667	14.68333333	15.48333333	DAY	5.915714286	17.65408714	1.2531	1
15 1 2021 BALGO1	BALGO1	SWE	SWE	2373	3498	7543	0.314596314	15	1	1	1	Jan	2021	8.766666667	15.68333333	6.910936799	14	5.232467532	57.17039	12.10915	56.73239407	12.40022438	6.966666667	7.766666667	14.68333333	15.48333333	DUSK	5.915714286	17.65408714	1.2531	1
8 1 2021 BALGO1	BALGO1	SWE	SWE	450	1311	2332	0.19296741	8	1	1	1	Jan	2021	8.766666667	15.68333333	6.910936799	17	5.232467532	57.17039	12.10915	56.73239407	12.40022438	6.966666667	7.766666667	14.68333333	15.48333333	DAY	5.915714286	17.65408714	1.2531	1
9 1 2020 BALGO1	BALGO1	SWE	SWE	106	215	480	0.220833333	9	1	1	1	Jan	2020	8.766666667	15.68333333	6.910936799	4	8.551315789	57.17039	12.10915	56.73239407	12.40022438	6.966666667	7.766666667	14.68333333	15.48333333	DAY	6.904285714	21.38868	1.28509	1
20 1 2023 CALF	CALF	IRL	RWB	68	137	209	0.325358852	20	1	1	1	Jan	2023	8.45	16.38333333	7.932528809	1	0	51.4756	9.5015	51.4785177	9.493447384	6.783333333	7.45	15.38333333	16.05	NIGHT	9.04	34.46800232	1.439166563	1
15 1 2021 CALF	CALF	IRL	RWB	46	10	64	0.71875	15	1	1	1	Jan	2021	8.45	16.38333333	7.932528809	1	0	51.4756	9.5015	51.4785177	9.493447384	6.783333333	7.45	15.38333333	16.05	DAY	7.931428571	34.59491143	9.048257164	1
0 1 2023 CALF	CALF	IRL	RWB	0	70	73	0	0	1	1	1	Jan	2023	8.45	16.38333333	7.932528809	1	0	51.4756	9.5015	51.4785177	9.493447384	6.783333333	7.45	15.38333333	16.05	NIGHT	9.04	34.46800232	1.439166563	0
4 1 2022 CALF	CALF	IRL	RWB	6	26	33	0.181818182	4	1	1	1	Jan	2022	8.45	16.38333333	7.932528809	1	7.71025641	51.4756	9.5015	51.4785177	9.493447384	6.783333333	7.45	15.38333333	16.05	NIGHT	9.462857143	34.53499985	1.594766906	1
6 1 2021 CALF	CALF	IRL	RWB	88	8	99	0.888888889	6	1	1	1	Jan	2021	8.45	16.38333333	7.932528809	1	0	51.4756	9.5015	51.4785177	9.493447384	6.783333333	7.45	15.38333333	16.05	NIGHT	7.931428571	34.59491143	9.048257164	1
8 1 2022 CALF	CALF	IRL	RWB	56	20	81	0.691358025	8	1	1	1	Jan	2022	8.45	16.38333333	7.932528809	1	7.71025641	51.4756	9.5015	51.4785177	9.493447384	6.783333333	7.45	15.38333333	16.05	DAY	9.462857143	34.53499985	1.594766906	1
16 1 2021 CALF	CALF	IRL	RWB	76	231	335	0.226865672	16	1	1	1	Jan	2021	8.45	16.38333333	7.932528809	8	0	51.4756	9.5015	51.4785177	9.493447384	6.783333333	7.45	15.38333333	16.05	DUSK	7.931428571	34.59491143	9.048257164	1
13 1 2021 FLAD2	FLAD2	SWE	SWE	14	321	355	0.03943662	13	1	1	1	Jan	2021	8.766666667	15.68333333	6.910936799	1	8.65	57.12561	11.75709	56.73239407	12.40022438	6.966666667	7.766666667	14.68333333	15.48333333	DAY	5.915714286	17.65408714	1.2531	1
22 1 2020 FLAD2	FLAD2	SWE	SWE	698	1125	1919	0.36373111	22	1	1	1	Jan	2020	8.766666667	15.68333333	6.910936799	1	6.324	57.12561	11.75709	56.73239407	12.40022438	6.966666667	7.766666667	14.68333333	15.48333333	NIGHT	6.904285714	21.38868	1.28509	1
1 1 2020 FLAD2	FLAD2	SWE	SWE	9	25	44	0.204545455	1	1	1	1	Jan	2020	8.766666667	15.68333333	6.910936799	1	6.324	57.12561	11.75709	56.73239407	12.40022438	6.966666667	7.766666667	14.68333333	15.48333333	NIGHT	6.904285714	21.38868	1.28509	1
14 1 2020 FLAD2	FLAD2	SWE	SWE	8	49	64	0.125	14	1	1	1	Jan	2020	8.766666667	15.68333333	6.910936799	3	6.324	57.12561	11.75709	56.73239407	12.40022438	6.966666667	7.766666667	14.68333333	15.48333333	DAY	6.904285714	21.38868	1.28509	1
2 1 2023 FLAD2	FLAD2	SWE	SWE	694	5155	6071	0.114313952	2	1	1	1	Jan	2023	8.766666667	15.68333333	6.910936799	24	4.327272727	57.12561	11.75709	56.73239407	12.40022438	6.966666667	7.766666667	14.68333333	15.48333333	NIGHT	6.951428571	23.20822334	0.796994712	1
18 1 2023 FLAD2	FLAD2	SWE	SWE	5170	6018	11615	0.445114077	18	1	1	1	Jan	2023	8.766666667	15.68333333	6.910936799	33	4.327272727	57.12561	11.75709	56.73239407	12.40022438	6.966666667	7.766666667	14.68333333	15.48333333	NIGHT	6.951428571	23.20822334	0.796994712	1
14 1 2023 FLAD2	FLAD2	SWE	SWE	1146	5770	7203	0.159100375	14	1	1	1	Jan	2023	8.766666667	15.68333333	6.910936799	18	4.327272727	57.12561	11.75709	56.73239407	12.40022438	6.966666667	7.766666667	14.68333333	15.48333333	DAY	6.951428571	23.20822334	0.796994712	1
16 1 2023 FLAD2	FLAD2	SWE	SWE	1707	8004	10176	0.167747642	16	1	1	1	Jan	2023	8.766666667	15.68333333	6.910936799	32	4.327272727	57.12561	11.75709	56.73239407	12.40022438	6.966666667	7.766666667	14.68333333	15.48333333	NIGHT	6.951428571	23.20822334	0.796994712	1
16 1 2020 FLAD2	FLAD2	SWE	SWE	1367	1551	3032	0.45085752	16	1	1	1	Jan	2020	8.766666667	15.68333333	6.910936799	4	6.324	57.12561	11.75709	56.73239407	12.40022438	6.966666667	7.766666667	14.68333333	15.48333333	NIGHT	6.904285714	21.38868	1.28509	1
0 1 2023 FLAD2	FLAD2	SWE	SWE	1523	7657	9607	0.158530238	0	1	1	1	Jan	2023	8.766666667	15.68333333	6.910936799	49	4.327272727	57.12561	11.75709	56.73239407	12.40022438	6.966666667	7.766666667	14.68333333	15.48333333	NIGHT	6.951428571	23.20822334	0.796994712	1
17 1 2023 HONO	HONO	SWE	SWE	2774	4221	7367	0.376544048	17	1	1	1	Jan	2023	8.766666667	15.68333333	6.910936799	7	5.2064	57.68084	11.59186	56.73239407	12.40022438	6.966666667	7.766666667	14.68333333	15.48333333	NIGHT	6.951428571	23.20822334	0.796994712	1
16 1 2018 HONO	HONO	SWE	SWE	979	68	1763	0.55530346	16	1	1	1	Jan	2018	8.766666667	15.68333333	6.910936799	29	3.601342282	57.68084	11.59186	56.73239407	12.40022438	6.966666667	7.766666667	14.68333333	15.48333333	NIGHT	5.698571429	18.57639857	1.15071	1
5 1 2018 HONO	HONO	SWE	SWE	62	12	330	0.187878788	5	1	1	1	Jan	2018	8.766666667	15.68333333	6.910936799	8	3.601342282	57.68084	11.59186	56.73239407	12.40022438	6.966666667	7.766666667	14.68333333	15.48333333	NIGHT	5.698571429	18.57639857	1.15071	1
1 1 2018 HONO	HONO	SWE	SWE	266	12	380	0.7	1	1	1	1	Jan	2018	8.766666667	15.68333333	6.910936799	8	3.601342282	57.68084	11.59186	56.73239407	12.40022438	6.966666667	7.766666667	14.68333333	15.48333333	NIGHT	5.698571429	18.57639857	1.15071	1
4 1 2022 HONO	HONO	SWE	SWE	765	1866	3123	0.244956772	4	1	1	1	Jan	2022	8.766666667	15.68333333	6.910936799	9	4.447058824	57.68084	11.59186	56.73239407	12.40022438	6.966666667	7.766666667	14.68333333	15.48333333	NIGHT	9.44	23.56692886	1.076406973	1
2 1 2022 HONO	HONO	SWE	SWE	757	1207	2139	0.353903693	2	1	1	1	Jan	2022	8.766666667	15.68333333	6.910936799	10	4.447058824	57.68084	11.59186	56.73239407	12.40022438	6.966666667	7.766666667	14.68333333	15.48333333	NIGHT	9.44	23.56692886	1.076406973	1
16 1 2016 HONO	HONO	SWE	SWE	79	17	251	0.314741036	16	1	1	1	Jan	2016	8.766666667	15.68333333	6.910936799	9	3.9008	57.68084	11.59186	56.73239407	12.40022438	6.966666667	7.766666667	14.68333333	15.48333333	NIGHT	5.621428571	16.23257714	1.18285	1
5 1 2017 HONO	HONO	SWE	SWE	31	3	126	0.246031746	5	1	1	1	Jan	2017	8.766666667	15.68333333	6.910936799	3	4.405714286	57.68084	11.59186	56.73239407	12.40022438	6.966666667	7.766666667	14.68333333	15.48333333	NIGHT	5.261428571	21.89812143	1.51263	1
5 1 2016 HONO	HONO	SWE	SWE	126	6	133	0.947368421	5	1	1	1	Jan	2016	8.766666667	15.68333333	6.910936799	6	3.9008	57.68084	11.59186	56.73239407	12.40022438	6.966666667	7.766666667	14.68333333	15.48333333	NIGHT	5.621428571	16.23257714	1.18285	1
3 1 2016 HONO	HONO	SWE	SWE	1447	56	1821	0.794618342	3	1	1	1	Jan	2016	8.766666667	15.68333333	6.910936799	13	3.9008	57.68084	11.59186	56.73239407	12.40022438	6.966666667	7.766666667	14.68333333	15.48333333	NIGHT	5.621428571	16.23257714	1.18285	1
21 1 2017 HONO	HONO	SWE	SWE	147	8	201	0.731343284	21	1	1	1	Jan	2017	8.766666667	15.68333333	6.910936799	6	4.405714286	57.68084	11.59186	56.73239407	12.40022438	6.966666667	7.766666667	14.68333333	15.48333333	NIGHT	5.261428571	21.89812143	1.51263	1
20 1 2018 HONO	HONO	SWE	SWE	759	70	1473	0.515274949	20	1	1	1	Jan	2018	8.766666667	15.68333333	6.910936799	17	3.601342282	57.68084	11.59186	56.73239407	12.40022438	6.966666667	7.766666667	14.68333333	15.48333333	NIGHT	5.698571429	18.57639857	1.15071	1
17 1 2022 HONO	HONO	SWE	SWE	54	384	715	0.075524476	17	1	1	1	Jan	2022	8.766666667	15.68333333	6.910936799	12	4.447058824	57.68084	11.59186	56.73239407	12.40022438	6.966666667	7.766666667	14.68333333	15.48333333	NIGHT	9.44	23.56692886	1.076406973	1
9 1 2022 HONO	HONO	SWE	SWE	7	251	316	0.022151899	9	1	1	1	Jan	2022	8.766666667	15.68333333	6.910936799	1	4.447058824	57.68084	11.59186	56.73239407	12.40022438	6.966666667	7.766666667	14.68333333	15.48333333	DAY	9.44	23.56692886	1.076406973	1
22 1 2023 HONO	HONO	SWE	SWE	528	885	1520	0.347368421	22	1	1	1	Jan	2023	8.766666667	15.68333333	6.910936799	4	5.2064	57.68084	11.59186	56.73239407	12.40022438	6.966666667	7.766666667	14.68333333	15.48333333	NIGHT	6.951428571	23.20822334	0.796994712	1
11 1 2018 HONO	HONO	SWE	SWE	308	12	449	0.68596882	11	1	1	1	Jan	2018	8.766666667	15.68333333	6.910936799	12	3.601342282	57.68084	11.59186	56.73239407	12.40022438	6.966666667	7.766666667	14.68333333	15.48333333	DAY	5.698571429	18.57639857	1.15071	1
10 1 2022 HONO	HONO	SWE	SWE	77	120	341	0.225806452	10	1	1	1	Jan	2022	8.766666667	15.68333333	6.910936799	10	4.447058824	57.68084	11.59186	56.73239407	12.40022438	6.966666667	7.766666667	14.68333333	15.48333333	DAY	9.44	23.56692886	1.076406973	1
1 1 2017 HONO	HONO	SWE	SWE	204	26	486	0.419753086	1	1	1	1	Jan	2017	8.766666667	15.68333333	6.910936799	11	4.405714286	57.68084	11.59186	56.73239407	12.40022438	6.966666667	7.766666667	14.68333333	15.48333333	NIGHT	5.261428571	21.89812143	1.51263	1
7 1 2023 HONO	HONO	SWE	SWE	825	7288	8505	0.097001764	7	1	1	1	Jan	2023	8.766666667	15.68333333	6.910936799	1	5.2064	57.68084	11.59186	56.73239407	12.40022438	6.966666667	7.766666667	14.68333333	15.48333333	DAWN	6.951428571	23.20822334	0.796994712	1
0 1 2022 HONO	HONO	SWE	SWE	325	1609	2153	0.15095216	0	1	1	1	Jan	2022	8.766666667	15.68333333	6.910936799	5	4.447058824	57.68084	11.59186	56.73239407	12.40022438	6.966666667	7.766666667	14.68333333	15.48333333	NIGHT	9.44	23.56692886	1.076406973	1
9 1 2023 HONO	HONO	SWE	SWE	202	683	942	0.214437367	9	1	1	1	Jan	2023	8.766666667	15.68333333	6.910936799	1	5.2064	57.68084	11.59186	56.73239407	12.40022438	6.966666667	7.766666667	14.68333333	15.48333333	DAY	6.951428571	23.20822334	0.796994712	1
15 1 2018 HONO	HONO	SWE	SWE	1392	46	1770	0.786440678	15	1	1	1	Jan	2018	8.766666667	15.68333333	6.910936799	19	3.601342282	57.68084	11.59186	56.73239407	12.40022438	6.966666667	7.766666667	14.68333333	15.48333333	DUSK	5.698571429	18.57639857	1.15071	1
19 1 2018 HONO	HONO	SWE	SWE	731	80	1688	0.433056872	19	1	1	1	Jan	2018	8.766666667	15.68333333	6.910936799	26	3.601342282	57.68084	11.59186	56.73239407	12.40022438	6.966666667	7.766666667	14.68333333	15.48333333	NIGHT	5.698571429	18.57639857	1.15071	1
4 1 2018 HONO	HONO	SWE	SWE	304	22	559	0.543828265	4	1	1	1	Jan	2018	8.766666667	15.68333333	6.910936799	17	3.601342282	57.68084	11.59186	56.73239407	12.40022438	6.966666667	7.766666667	14.68333333	15.48333333	NIGHT	5.698571429	18.57639857	1.15071	1
12 1 2022 HONO	HONO	SWE	SWE	218	35	476	0.457983193	12	1	1	1	Jan	2022	8.766666667	15.68333333	6.910936799	9	4.447058824	57.68084	11.59186	56.73239407	12.40022438	6.966666667	7.766666667	14.68333333	15.48333333	DAY	9.44	23.56692886	1.076406973	1
20 1 2017 HONO	HONO	SWE	SWE	506	31	830	0.609638554	20	1	1	1	Jan	2017	8.766666667	15.68333333	6.910936799	6	4.405714286	57.68084	11.59186	56.73239407	12.40022438	6.966666667	7.766666667	14.68333333	15.48333333	NIGHT	5.261428571	21.89812143	1.51263	1
22 1 2021 HONO	HONO	SWE	SWE	1821	2127	5083	0.358253	22	1	1	1	Jan	2021	8.766666667	15.68333333	6.910936799	34	9.561764706	57.68084	11.59186	56.73239407	12.40022438	6.966666667	7.766666667	14.68333333	15.48333333	NIGHT	5.915714286	17.65408714	1.2531	1
18 1 2016 HONO	HONO	SWE	SWE	0	1	5	0	18	1	1	1	Jan	2016	8.766666667	15.68333333	6.910936799	1	3.9008	57.68084	11.59186	56.73239407	12.40022438	6.966666667	7.766666667	14.68333333	15.48333333	NIGHT	5.621428571	16.23257714	1.18285	0
3 1 2018 HONO	HONO	SWE	SWE	87	14	206	0.422330097	3	1	1	1	Jan	2018	8.766666667	15.68333333	6.910936799	13	3.601342282	57.68084	11.59186	56.73239407	12.40022438	6.966666667	7.766666667	14.68333333	15.48333333	NIGHT	5.698571429	18.57639857	1.15071	1
5 1 2023 HONO	HONO	SWE	SWE	3349	10236	14143	0.236795588	5	1	1	1	Jan	2023	8.766666667	15.68333333	6.910936799	5	5.2064	57.68084	11.59186	56.73239407	12.40022438	6.966666667	7.766666667	14.68333333	15.48333333	NIGHT	6.951428571	23.20822334	0.796994712	1
7 1 2022 HONO	HONO	SWE	SWE	165	1041	1299	0.127020785	7	1	1	1	Jan	2022	8.766666667	15.68333333	6.910936799	2	4.447058824	57.68084	11.59186	56.73239407	12.40022438	6.966666667	7.766666667	14.68333333	15.48333333	DAWN	9.44	23.56692886	1.076406973	1
0 1 2021 HONO	HONO	SWE	SWE	365	912	1468	0.248637602	0	1	1	1	Jan	2021	8.766666667	15.68333333	6.910936799	3	9.561764706	57.68084	11.59186	56.73239407	12.40022438	6.966666667	7.766666667	14.68333333	15.48333333	NIGHT	5.915714286	17.65408714	1.2531	1
12 1 2016 HONO	HONO	SWE	SWE	477	9	641	0.744149766	12	1	1	1	Jan	2016	8.766666667	15.68333333	6.910936799	6	3.9008	57.68084	11.59186	56.73239407	12.40022438	6.966666667	7.766666667	14.68333333	15.48333333	DAY	5.621428571	16.23257714	1.18285	1
12 1 2018 HONO	HONO	SWE	SWE	374	38	852	0.438967136	12	1	1	1	Jan	2018	8.766666667	15.68333333	6.910936799	22	3.601342282	57.68084	11.59186	56.73239407	12.40022438	6.966666667	7.766666667	14.68333333	15.48333333	DAY	5.698571429	18.57639857	1.15071	1
6 1 2023 HONO	HONO	SWE	SWE	1745	5666	7852	0.222236373	6	1	1	1	Jan	2023	8.766666667	15.68333333	6.910936799	13	5.2064	57.68084	11.59186	56.73239407	12.40022438	6.966666667	7.766666667	14.68333333	15.48333333	NIGHT	6.951428571	23.20822334	0.796994712	1
7 1 2018 HONO	HONO	SWE	SWE	226	18	322	0.701863354	7	1	1	1	Jan	2018	8.766666667	15.68333333	6.910936799	13	3.601342282	57.68084	11.59186	56.73239407	12.40022438	6.966666667	7.766666667	14.68333333	15.48333333	DAWN	5.698571429	18.57639857	1.15071	1
9 1 2021 HONO	HONO	SWE	SWE	2	197	285	0.007017544	9	1	1	1	Jan	2021	8.766666667	15.68333333	6.910936799	6	9.561764706	57.68084	11.59186	56.73239407	12.40022438	6.966666667	7.766666667	14.68333333	15.48333333	DAY	5.915714286	17.65408714	1.2531	1
2 1 2016 HONO	HONO	SWE	SWE	1863	94	2515	0.740755467	2	1	1	1	Jan	2016	8.766666667	15.68333333	6.910936799	28	3.9008	57.68084	11.59186	56.73239407	12.40022438	6.966666667	7.766666667	14.68333333	15.48333333	NIGHT	5.621428571	16.23257714	1.18285	1
17 1 2017 HONO	HONO	SWE	SWE	43	7	105	0.40952381	17	1	1	1	Jan	2017	8.766666667	15.68333333	6.910936799	4	4.405714286	57.68084	11.59186	56.73239407	12.40022438	6.966666667	7.766666667	14.68333333	15.48333333	NIGHT	5.261428571	21.89812143	1.51263	1
2 1 2021 HONO	HONO	SWE	SWE	218	1435	1949	0.111852232	2	1	1	1	Jan	2021	8.766666667	15.68333333	6.910936799	15	9.561764706	57.68084	11.59186	56.73239407	12.40022438	6.966666667	7.766666667	14.68333333	15.48333333	NIGHT	5.915714286	17.65408714	1.2531	1
10 1 2016 HONO	HONO	SWE	SWE	0	4	208	0	10	1	1	1	Jan	2016	8.766666667	15.68333333	6.910936799	3	3.9008	57.68084	11.59186	56.73239407	12.40022438	6.966666667	7.766666667	14.68333333	15.48333333	DAY	5.621428571	16.23257714	1.18285	0
4 1 2023 HONO	HONO	SWE	SWE	2133	7144	9766	0.218410813	4	1	1	1	Jan	2023	8.766666667	15.68333333	6.910936799	6	5.2064	57.68084	11.59186	56.73239407	12.40022438	6.966666667	7.766666667	14.68333333	15.48333333	NIGHT	6.951428571	23.20822334	0.796994712	1
14 1 2017 HONO	HONO	SWE	SWE	1042	53	1600	0.65125	14	1	1	1	Jan	2017	8.766666667	15.68333333	6.910936799	13	4.405714286	57.68084	11.59186	56.73239407	12.40022438	6.966666667	7.766666667	14.68333333	15.48333333	DAY	5.261428571	21.89812143	1.51263	1
21 1 2022 HONO	HONO	SWE	SWE	1267	2348	3893	0.325455947	21	1	1	1	Jan	2022	8.766666667	15.68333333	6.910936799	7	4.447058824	57.68084	11.59186	56.73239407	12.40022438	6.966666667	7.766666667	14.68333333	15.48333333	NIGHT	9.44	23.56692886	1.076406973	1
19 1 2023 HONO	HONO	SWE	SWE	3422	4412	8148	0.419980363	19	1	1	1	Jan	2023	8.766666667	15.68333333	6.910936799	1	5.2064	57.68084	11.59186	56.73239407	12.40022438	6.966666667	7.766666667	14.68333333	15.48333333	NIGHT	6.951428571	23.20822334	0.796994712	1
21 1 2023 HONO	HONO	SWE	SWE	701	850	1997	0.35102654	21	1	1	1	Jan	2023	8.766666667	15.68333333	6.910936799	19	5.2064	57.68084	11.59186	56.73239407	12.40022438	6.966666667	7.766666667	14.68333333	15.48333333	NIGHT	6.951428571	23.20822334	0.796994712	1
0 1 2018 HONO	HONO	SWE	SWE	527	24	785	0.67133758	0	1	1	1	Jan	2018	8.766666667	15.68333333	6.910936799	16	3.601342282	57.68084	11.59186	56.73239407	12.40022438	6.966666667	7.766666667	14.68333333	15.48333333	NIGHT	5.698571429	18.57639857	1.15071	1
8 1 2022 HONO	HONO	SWE	SWE	328	789	1190	0.275630252	8	1	1	1	Jan	2022	8.766666667	15.68333333	6.910936799	2	4.447058824	57.68084	11.59186	56.73239407	12.40022438	6.966666667	7.766666667	14.68333333	15.48333333	DAY	9.44	23.56692886	1.076406973	1
3 1 2023 HONO	HONO	SWE	SWE	2733	6477	9926	0.275337497	3	1	1	1	Jan	2023	8.766666667	15.68333333	6.910936799	16	5.2064	57.68084	11.59186	56.73239407	12.40022438	6.966666667	7.766666667	14.68333333	15.48333333	NIGHT	6.951428571	23.20822334	0.796994712	1
2 1 2018 HONO	HONO	SWE	SWE	255	42	805	0.316770186	2	1	1	1	Jan	2018	8.766666667	15.68333333	6.910936799	16	3.601342282	57.68084	11.59186	56.73239407	12.40022438	6.966666667	7.766666667	14.68333333	15.48333333	NIGHT	5.698571429	18.57639857	1.15071	1
20 1 2016 HONO	HONO	SWE	SWE	29	1	30	0.966666667	20	1	1	1	Jan	2016	8.766666667	15.68333333	6.910936799	1	3.9008	57.68084	11.59186	56.73239407	12.40022438	6.966666667	7.766666667	14.68333333	15.48333333	NIGHT	5.621428571	16.23257714	1.18285	1
2 1 2017 HONO	HONO	SWE	SWE	8	4	34	0.235294118	2	1	1	1	Jan	2017	8.766666667	15.68333333	6.910936799	2	4.405714286	57.68084	11.59186	56.73239407	12.40022438	6.966666667	7.766666667	14.68333333	15.48333333	NIGHT	5.261428571	21.89812143	1.51263	1
6 1 2016 HONO	HONO	SWE	SWE	63	5	101	0.623762376	6	1	1	1	Jan	2016	8.766666667	15.68333333	6.910936799	5	3.9008	57.68084	11.59186	56.73239407	12.40022438	6.966666667	7.766666667	14.68333333	15.48333333	NIGHT	5.621428571	16.23257714	1.18285	1
4 1 2017 HONO	HONO	SWE	SWE	173	18	372	0.465053763	4	1	1	1	Jan	2017	8.766666667	15.68333333	6.910936799	6	4.405714286	57.68084	11.59186	56.73239407	12.40022438	6.966666667	7.766666667	14.68333333	15.48333333	NIGHT	5.261428571	21.89812143	1.51263	1
19 1 2017 HONO	HONO	SWE	SWE	0	5	57	0	19	1	1	1	Jan	2017	8.766666667	15.68333333	6.910936799	2	4.405714286	57.68084	11.59186	56.73239407	12.40022438	6.966666667	7.766666667	14.68333333	15.48333333	NIGHT	5.261428571	21.89812143	1.51263	0
15 1 2022 HONO	HONO	SWE	SWE	309	1081	1746	0.176975945	15	1	1	1	Jan	2022	8.766666667	15.68333333	6.910936799	12	4.447058824	57.68084	11.59186	56.73239407	12.40022438	6.966666667	7.766666667	14.68333333	15.48333333	DUSK	9.44	23.56692886	1.076406973	1
22 1 2018 HONO	HONO	SWE	SWE	251	36	814	0.308353808	22	1	1	1	Jan	2018	8.766666667	15.68333333	6.910936799	10	3.601342282	57.68084	11.59186	56.73239407	12.40022438	6.966666667	7.766666667	14.68333333	15.48333333	NIGHT	5.698571429	18.57639857	1.15071	1
23 1 2018 HONO	HONO	SWE	SWE	343	37	628	0.546178344	23	1	1	1	Jan	2018	8.766666667	15.68333333	6.910936799	12	3.601342282	57.68084	11.59186	56.73239407	12.40022438	6.966666667	7.766666667	14.68333333	15.48333333	NIGHT	5.698571429	18.57639857	1.15071	1
7 1 2016 HONO	HONO	SWE	SWE	594	42	848	0.700471698	7	1	1	1	Jan	2016	8.766666667	15.68333333	6.910936799	18	3.9008	57.68084	11.59186	56.73239407	12.40022438	6.966666667	7.766666667	14.68333333	15.48333333	DAWN	5.621428571	16.23257714	1.18285	1
15 1 2016 HONO	HONO	SWE	SWE	148	21	329	0.449848024	15	1	1	1	Jan	2016	8.766666667	15.68333333	6.910936799	10	3.9008	57.68084	11.59186	56.73239407	12.40022438	6.966666667	7.766666667	14.68333333	15.48333333	DUSK	5.621428571	16.23257714	1.18285	1
17 1 2016 HONO	HONO	SWE	SWE	169	20	384	0.440104167	17	1	1	1	Jan	2016	8.766666667	15.68333333	6.910936799	13	3.9008	57.68084	11.59186	56.73239407	12.40022438	6.966666667	7.766666667	14.68333333	15.48333333	NIGHT	5.621428571	16.23257714	1.18285	1
6 1 2022 HONO	HONO	SWE	SWE	264	1063	1545	0.170873786	6	1	1	1	Jan	2022	8.766666667	15.68333333	6.910936799	2	4.447058824	57.68084	11.59186	56.73239407	12.40022438	6.966666667	7.766666667	14.68333333	15.48333333	NIGHT	9.44	23.56692886	1.076406973	1
23 1 2023 HONO	HONO	SWE	SWE	5772	1708	8792	0.656505914	23	1	1	1	Jan	2023	8.766666667	15.68333333	6.910936799	49	5.2064	57.68084	11.59186	56.73239407	12.40022438	6.966666667	7.766666667	14.68333333	15.48333333	NIGHT	6.951428571	23.20822334	0.796994712	1
17 1 2018 HONO	HONO	SWE	SWE	896	62	1560	0.574358974	17	1	1	1	Jan	2018	8.766666667	15.68333333	6.910936799	25	3.601342282	57.68084	11.59186	56.73239407	12.40022438	6.966666667	7.766666667	14.68333333	15.48333333	NIGHT	5.698571429	18.57639857	1.15071	1
18 1 2018 HONO	HONO	SWE	SWE	253	57	880	0.2875	18	1	1	1	Jan	2018	8.766666667	15.68333333	6.910936799	22	3.601342282	57.68084	11.59186	56.73239407	12.40022438	6.966666667	7.766666667	14.68333333	15.48333333	NIGHT	5.698571429	18.57639857	1.15071	1
19 1 2022 HONO	HONO	SWE	SWE	247	222	709	0.348377997	19	1	1	1	Jan	2022	8.766666667	15.68333333	6.910936799	12	4.447058824	57.68084	11.59186	56.73239407	12.40022438	6.966666667	7.766666667	14.68333333	15.48333333	NIGHT	9.44	23.56692886	1.076406973	1
21 1 2018 HONO	HONO	SWE	SWE	820	67	1447	0.566689703	21	1	1	1	Jan	2018	8.766666667	15.68333333	6.910936799	26	3.601342282	57.68084	11.59186	56.73239407	12.40022438	6.966666667	7.766666667	14.68333333	15.48333333	NIGHT	5.698571429	18.57639857	1.15071	1
23 1 2021 HONO	HONO	SWE	SWE	405	745	1640	0.24695122	23	1	1	1	Jan	2021	8.766666667	15.68333333	6.910936799	23	9.561764706	57.68084	11.59186	56.73239407	12.40022438	6.966666667	7.766666667	14.68333333	15.48333333	NIGHT	5.915714286	17.65408714	1.2531	1
1 1 2023 HONO	HONO	SWE	SWE	2983	7172	10832	0.27538774	1	1	1	1	Jan	2023	8.766666667	15.68333333	6.910936799	8	5.2064	57.68084	11.59186	56.73239407	12.40022438	6.966666667	7.766666667	14.68333333	15.48333333	NIGHT	6.951428571	23.20822334	0.796994712	1
11 1 2022 HONO	HONO	SWE	SWE	167	265	637	0.262166405	11	1	1	1	Jan	2022	8.766666667	15.68333333	6.910936799	7	4.447058824	57.68084	11.59186	56.73239407	12.40022438	6.966666667	7.766666667	14.68333333	15.48333333	DAY	9.44	23.56692886	1.076406973	1
16 1 2022 HONO	HONO	SWE	SWE	188	584	993	0.189325277	16	1	1	1	Jan	2022	8.766666667	15.68333333	6.910936799	14	4.447058824	57.68084	11.59186	56.73239407	12.40022438	6.966666667	7.766666667	14.68333333	15.48333333	NIGHT	9.44	23.56692886	1.076406973	1
9 1 2018 HONO	HONO	SWE	SWE	19	10	135	0.140740741	9	1	1	1	Jan	2018	8.766666667	15.68333333	6.910936799	10	3.601342282	57.68084	11.59186	56.73239407	12.40022438	6.966666667	7.766666667	14.68333333	15.48333333	DAY	5.698571429	18.57639857	1.15071	1
11 1 2023 HONO	HONO	SWE	SWE	30	94	135	0.222222222	11	1	1	1	Jan	2023	8.766666667	15.68333333	6.910936799	1	5.2064	57.68084	11.59186	56.73239407	12.40022438	6.966666667	7.766666667	14.68333333	15.48333333	DAY	6.951428571	23.20822334	0.796994712	1
23 1 2022 HONO	HONO	SWE	SWE	67	877	1016	0.065944882	23	1	1	1	Jan	2022	8.766666667	15.68333333	6.910936799	1	4.447058824	57.68084	11.59186	56.73239407	12.40022438	6.966666667	7.766666667	14.68333333	15.48333333	NIGHT	9.44	23.56692886	1.076406973	1
18 1 2021 HONO	HONO	SWE	SWE	1102	1774	4524	0.243589744	18	1	1	1	Jan	2021	8.766666667	15.68333333	6.910936799	36	9.561764706	57.68084	11.59186	56.73239407	12.40022438	6.966666667	7.766666667	14.68333333	15.48333333	NIGHT	5.915714286	17.65408714	1.2531	1
13 1 2018 HONO	HONO	SWE	SWE	54	18	216	0.25	13	1	1	1	Jan	2018	8.766666667	15.68333333	6.910936799	13	3.601342282	57.68084	11.59186	56.73239407	12.40022438	6.966666667	7.766666667	14.68333333	15.48333333	DAY	5.698571429	18.57639857	1.15071	1
1 1 2016 HONO	HONO	SWE	SWE	0	7	64	0	1	1	1	1	Jan	2016	8.766666667	15.68333333	6.910936799	5	3.9008	57.68084	11.59186	56.73239407	12.40022438	6.966666667	7.766666667	14.68333333	15.48333333	NIGHT	5.621428571	16.23257714	1.18285	0
9 1 2017 HONO	HONO	SWE	SWE	47	12	167	0.281437126	9	1	1	1	Jan	2017	8.766666667	15.68333333	6.910936799	9	4.405714286	57.68084	11.59186	56.73239407	12.40022438	6.966666667	7.766666667	14.68333333	15.48333333	DAY	5.261428571	21.89812143	1.51263	1
8 1 2016 HONO	HONO	SWE	SWE	47	14	336	0.139880952	8	1	1	1	Jan	2016	8.766666667	15.68333333	6.910936799	9	3.9008	57.68084	11.59186	56.73239407	12.40022438	6.966666667	7.766666667	14.68333333	15.48333333	DAY	5.621428571	16.23257714	1.18285	1
14 1 2018 HONO	HONO	SWE	SWE	2278	82	3169	0.71883875	14	1	1	1	Jan	2018	8.766666667	15.68333333	6.910936799	25	3.601342282	57.68084	11.59186	56.73239407	12.40022438	6.966666667	7.766666667	14.68333333	15.48333333	DAY	5.698571429	18.57639857	1.15071	1
13 1 2017 HONO	HONO	SWE	SWE	63	10	155	0.406451613	13	1	1	1	Jan	2017	8.766666667	15.68333333	6.910936799	4	4.405714286	57.68084	11.59186	56.73239407	12.40022438	6.966666667	7.766666667	14.68333333	15.48333333	DAY	5.261428571	21.89812143	1.51263	1
10 1 2023 HONO	HONO	SWE	SWE	10	545	616	0.016233766	10	1	1	1	Jan	2023	8.766666667	15.68333333	6.910936799	1	5.2064	57.68084	11.59186	56.73239407	12.40022438	6.966666667	7.766666667	14.68333333	15.48333333	DAY	6.951428571	23.20822334	0.796994712	1
5 1 2022 HONO	HONO	SWE	SWE	219	2204	2709	0.080841639	5	1	1	1	Jan	2022	8.766666667	15.68333333	6.910936799	5	4.447058824	57.68084	11.59186	56.73239407	12.40022438	6.966666667	7.766666667	14.68333333	15.48333333	NIGHT	9.44	23.56692886	1.076406973	1
3 1 2022 HONO	HONO	SWE	SWE	10	603	664	0.015060241	3	1	1	1	Jan	2022	8.766666667	15.68333333	6.910936799	1	4.447058824	57.68084	11.59186	56.73239407	12.40022438	6.966666667	7.766666667	14.68333333	15.48333333	NIGHT	9.44	23.56692886	1.076406973	1
7 1 2017 HONO	HONO	SWE	SWE	6	4	67	0.089552239	7	1	1	1	Jan	2017	8.766666667	15.68333333	6.910936799	4	4.405714286	57.68084	11.59186	56.73239407	12.40022438	6.966666667	7.766666667	14.68333333	15.48333333	DAWN	5.261428571	21.89812143	1.51263	1
4 1 2016 HONO	HONO	SWE	SWE	650	28	757	0.858652576	4	1	1	1	Jan	2016	8.766666667	15.68333333	6.910936799	7	3.9008	57.68084	11.59186	56.73239407	12.40022438	6.966666667	7.766666667	14.68333333	15.48333333	NIGHT	5.621428571	16.23257714	1.18285	1
22 1 2016 HONO	HONO	SWE	SWE	30	10	161	0.186335404	22	1	1	1	Jan	2016	8.766666667	15.68333333	6.910936799	2	3.9008	57.68084	11.59186	56.73239407	12.40022438	6.966666667	7.766666667	14.68333333	15.48333333	NIGHT	5.621428571	16.23257714	1.18285	1
15 1 2023 HONO	HONO	SWE	SWE	1340	7744	9483	0.141305494	15	1	1	1	Jan	2023	8.766666667	15.68333333	6.910936799	5	5.2064	57.68084	11.59186	56.73239407	12.40022438	6.966666667	7.766666667	14.68333333	15.48333333	DUSK	6.951428571	23.20822334	0.796994712	1
10 1 2017 HONO	HONO	SWE	SWE	55	17	226	0.243362832	10	1	1	1	Jan	2017	8.766666667	15.68333333	6.910936799	7	4.405714286	57.68084	11.59186	56.73239407	12.40022438	6.966666667	7.766666667	14.68333333	15.48333333	DAY	5.261428571	21.89812143	1.51263	1
13 1 2016 HONO	HONO	SWE	SWE	996	38	1323	0.752834467	13	1	1	1	Jan	2016	8.766666667	15.68333333	6.910936799	10	3.9008	57.68084	11.59186	56.73239407	12.40022438	6.966666667	7.766666667	14.68333333	15.48333333	DAY	5.621428571	16.23257714	1.18285	1
14 1 2016 HONO	HONO	SWE	SWE	6	1	7	0.857142857	14	1	1	1	Jan	2016	8.766666667	15.68333333	6.910936799	1	3.9008	57.68084	11.59186	56.73239407	12.40022438	6.966666667	7.766666667	14.68333333	15.48333333	DAY	5.621428571	16.23257714	1.18285	1
21 1 2021 HONO	HONO	SWE	SWE	1016	3447	5275	0.192606635	21	1	1	1	Jan	2021	8.766666667	15.68333333	6.910936799	25	9.561764706	57.68084	11.59186	56.73239407	12.40022438	6.966666667	7.766666667	14.68333333	15.48333333	NIGHT	5.915714286	17.65408714	1.2531	1
22 1 2017 HONO	HONO	SWE	SWE	0	1	8	0	22	1	1	1	Jan	2017	8.766666667	15.68333333	6.910936799	1	4.405714286	57.68084	11.59186	56.73239407	12.40022438	6.966666667	7.766666667	14.68333333	15.48333333	NIGHT	5.261428571	21.89812143	1.51263	0
0 1 2016 HONO	HONO	SWE	SWE	18	3	80	0.225	0	1	1	1	Jan	2016	8.766666667	15.68333333	6.910936799	2	3.9008	57.68084	11.59186	56.73239407	12.40022438	6.966666667	7.766666667	14.68333333	15.48333333	NIGHT	5.621428571	16.23257714	1.18285	1
9 1 2016 HONO	HONO	SWE	SWE	0	2	19	0	9	1	1	1	Jan	2016	8.766666667	15.68333333	6.910936799	2	3.9008	57.68084	11.59186	56.73239407	12.40022438	6.966666667	7.766666667	14.68333333	15.48333333	DAY	5.621428571	16.23257714	1.18285	0
5 1 2021 HONO	HONO	SWE	SWE	1268	1325	3883	0.326551635	5	1	1	1	Jan	2021	8.766666667	15.68333333	6.910936799	40	9.561764706	57.68084	11.59186	56.73239407	12.40022438	6.966666667	7.766666667	14.68333333	15.48333333	NIGHT	5.915714286	17.65408714	1.2531	1
20 1 2021 HONO	HONO	SWE	SWE	313	1130	1886	0.165959703	20	1	1	1	Jan	2021	8.766666667	15.68333333	6.910936799	21	9.561764706	57.68084	11.59186	56.73239407	12.40022438	6.966666667	7.766666667	14.68333333	15.48333333	NIGHT	5.915714286	17.65408714	1.2531	1
18 1 2017 HONO	HONO	SWE	SWE	119	7	184	0.64673913	18	1	1	1	Jan	2017	8.766666667	15.68333333	6.910936799	6	4.405714286	57.68084	11.59186	56.73239407	12.40022438	6.966666667	7.766666667	14.68333333	15.48333333	NIGHT	5.261428571	21.89812143	1.51263	1
14 1 2021 HONO	HONO	SWE	SWE	389	3674	4364	0.089138405	14	1	1	1	Jan	2021	8.766666667	15.68333333	6.910936799	7	9.561764706	57.68084	11.59186	56.73239407	12.40022438	6.966666667	7.766666667	14.68333333	15.48333333	DAY	5.915714286	17.65408714	1.2531	1
23 1 2017 HONO	HONO	SWE	SWE	246	11	324	0.759259259	23	1	1	1	Jan	2017	8.766666667	15.68333333	6.910936799	7	4.405714286	57.68084	11.59186	56.73239407	12.40022438	6.966666667	7.766666667	14.68333333	15.48333333	NIGHT	5.261428571	21.89812143	1.51263	1
3 1 2021 HONO	HONO	SWE	SWE	1830	2941	5111	0.358051262	3	1	1	1	Jan	2021	8.766666667	15.68333333	6.910936799	11	9.561764706	57.68084	11.59186	56.73239407	12.40022438	6.966666667	7.766666667	14.68333333	15.48333333	NIGHT	5.915714286	17.65408714	1.2531	1
8 1 2017 HONO	HONO	SWE	SWE	0	2	14	0	8	1	1	1	Jan	2017	8.766666667	15.68333333	6.910936799	2	4.405714286	57.68084	11.59186	56.73239407	12.40022438	6.966666667	7.766666667	14.68333333	15.48333333	DAY	5.261428571	21.89812143	1.51263	0
19 1 2016 HONO	HONO	SWE	SWE	5	2	12	0.416666667	19	1	1	1	Jan	2016	8.766666667	15.68333333	6.910936799	2	3.9008	57.68084	11.59186	56.73239407	12.40022438	6.966666667	7.766666667	14.68333333	15.48333333	NIGHT	5.621428571	16.23257714	1.18285	1
20 1 2023 HONO	HONO	SWE	SWE	999	601	1786	0.559350504	20	1	1	1	Jan	2023	8.766666667	15.68333333	6.910936799	10	5.2064	57.68084	11.59186	56.73239407	12.40022438	6.966666667	7.766666667	14.68333333	15.48333333	NIGHT	6.951428571	23.20822334	0.796994712	1
21 1 2016 HONO	HONO	SWE	SWE	65	17	319	0.203761755	21	1	1	1	Jan	2016	8.766666667	15.68333333	6.910936799	8	3.9008	57.68084	11.59186	56.73239407	12.40022438	6.966666667	7.766666667	14.68333333	15.48333333	NIGHT	5.621428571	16.23257714	1.18285	1
10 1 2018 HONO	HONO	SWE	SWE	0	1	7	0	10	1	1	1	Jan	2018	8.766666667	15.68333333	6.910936799	1	3.601342282	57.68084	11.59186	56.73239407	12.40022438	6.966666667	7.766666667	14.68333333	15.48333333	DAY	5.698571429	18.57639857	1.15071	0
8 1 2018 HONO	HONO	SWE	SWE	1178	67	1994	0.590772317	8	1	1	1	Jan	2018	8.766666667	15.68333333	6.910936799	35	3.601342282	57.68084	11.59186	56.73239407	12.40022438	6.966666667	7.766666667	14.68333333	15.48333333	DAY	5.698571429	18.57639857	1.15071	1
1 1 2021 HONO	HONO	SWE	SWE	293	1032	1668	0.175659472	1	1	1	1	Jan	2021	8.766666667	15.68333333	6.910936799	12	9.561764706	57.68084	11.59186	56.73239407	12.40022438	6.966666667	7.766666667	14.68333333	15.48333333	NIGHT	5.915714286	17.65408714	1.2531	1
17 1 2016 LISEA4	LISEA4	FRA	FRASOUTH	41	891	1081	0.037927845	17	1	1	1	Jan	2016	8.516666667	17.4	8.889214815	9	13.356	44.59833	1.45333	44.59581743	1.37568293	6.95	7.516666667	16.4	16.96666667	NIGHT	14.56285714	35.06053543	1.511215602	1
15 1 2016 LISEA4	LISEA4	FRA	FRASOUTH	1	5	6	0.166666667	15	1	1	1	Jan	2016	8.516666667	17.4	8.889214815	1	13.356	44.59833	1.45333	44.59581743	1.37568293	6.95	7.516666667	16.4	16.96666667	DAY	14.56285714	35.06053543	1.511215602	1
18 1 2016 LISEA4	LISEA4	FRA	FRASOUTH	12	118	189	0.063492063	18	1	1	1	Jan	2016	8.516666667	17.4	8.889214815	5	13.356	44.59833	1.45333	44.59581743	1.37568293	6.95	7.516666667	16.4	16.96666667	NIGHT	14.56285714	35.06053543	1.511215602	1
22 1 2016 LISEA4	LISEA4	FRA	FRASOUTH	1	6	7	0.142857143	22	1	1	1	Jan	2016	8.516666667	17.4	8.889214815	1	13.356	44.59833	1.45333	44.59581743	1.37568293	6.95	7.516666667	16.4	16.96666667	NIGHT	14.56285714	35.06053543	1.511215602	1
23 1 2016 LISEA4	LISEA4	FRA	FRASOUTH	2	10	18	0.111111111	23	1	1	1	Jan	2016	8.516666667	17.4	8.889214815	2	13.356	44.59833	1.45333	44.59581743	1.37568293	6.95	7.516666667	16.4	16.96666667	NIGHT	14.56285714	35.06053543	1.511215602	1
14 1 2016 LISEA4	LISEA4	FRA	FRASOUTH	6	36	49	0.12244898	14	1	1	1	Jan	2016	8.516666667	17.4	8.889214815	4	13.356	44.59833	1.45333	44.59581743	1.37568293	6.95	7.516666667	16.4	16.96666667	DAY	14.56285714	35.06053543	1.511215602	1
12 1 2016 LISEA4	LISEA4	FRA	FRASOUTH	6	114	170	0.035294118	12	1	1	1	Jan	2016	8.516666667	17.4	8.889214815	4	13.356	44.59833	1.45333	44.59581743	1.37568293	6.95	7.516666667	16.4	16.96666667	DAY	14.56285714	35.06053543	1.511215602	1
11 1 2016 LISEA4	LISEA4	FRA	FRASOUTH	4	28	66	0.060606061	11	1	1	1	Jan	2016	8.516666667	17.4	8.889214815	2	13.356	44.59833	1.45333	44.59581743	1.37568293	6.95	7.516666667	16.4	16.96666667	DAY	14.56285714	35.06053543	1.511215602	1
19 1 2016 LISEA4	LISEA4	FRA	FRASOUTH	7	87	304	0.023026316	19	1	1	1	Jan	2016	8.516666667	17.4	8.889214815	5	13.356	44.59833	1.45333	44.59581743	1.37568293	6.95	7.516666667	16.4	16.96666667	NIGHT	14.56285714	35.06053543	1.511215602	1
13 1 2016 LISEA4	LISEA4	FRA	FRASOUTH	1	14	15	0.066666667	13	1	1	1	Jan	2016	8.516666667	17.4	8.889214815	1	13.356	44.59833	1.45333	44.59581743	1.37568293	6.95	7.516666667	16.4	16.96666667	DAY	14.56285714	35.06053543	1.511215602	1
2 1 2020 LMIDD1	LMIDD1	SWE	SWE	181	271	476	0.380252101	2	1	1	1	Jan	2020	8.766666667	15.68333333	6.910936799	8	4.23125	56.98736	11.91983	56.73239407	12.40022438	6.966666667	7.766666667	14.68333333	15.48333333	NIGHT	6.904285714	21.38868	1.28509	1
5 1 2020 LMIDD1	LMIDD1	SWE	SWE	0	32	36	0	5	1	1	1	Jan	2020	8.766666667	15.68333333	6.910936799	2	4.23125	56.98736	11.91983	56.73239407	12.40022438	6.966666667	7.766666667	14.68333333	15.48333333	NIGHT	6.904285714	21.38868	1.28509	0
6 1 2020 LMIDD1	LMIDD1	SWE	SWE	241	34	283	0.851590106	6	1	1	1	Jan	2020	8.766666667	15.68333333	6.910936799	3	4.23125	56.98736	11.91983	56.73239407	12.40022438	6.966666667	7.766666667	14.68333333	15.48333333	NIGHT	6.904285714	21.38868	1.28509	1
13 1 2020 LMIDD1	LMIDD1	SWE	SWE	821	570	1453	0.565037853	13	1	1	1	Jan	2020	8.766666667	15.68333333	6.910936799	1	4.23125	56.98736	11.91983	56.73239407	12.40022438	6.966666667	7.766666667	14.68333333	15.48333333	DAY	6.904285714	21.38868	1.28509	1
13 1 2023 LMIDD1	LMIDD1	SWE	SWE	78	644	762	0.102362205	13	1	1	1	Jan	2023	8.766666667	15.68333333	6.910936799	16	5.342105263	56.98736	11.91983	56.73239407	12.40022438	6.966666667	7.766666667	14.68333333	15.48333333	DAY	6.951428571	23.20822334	0.796994712	1
12 1 2023 LMIDD1	LMIDD1	SWE	SWE	18	524	568	0.031690141	12	1	1	1	Jan	2023	8.766666667	15.68333333	6.910936799	8	5.342105263	56.98736	11.91983	56.73239407	12.40022438	6.966666667	7.766666667	14.68333333	15.48333333	DAY	6.951428571	23.20822334	0.796994712	1
8 1 2023 LMIDD1	LMIDD1	SWE	SWE	168	5758	6121	0.027446496	8	1	1	1	Jan	2023	8.766666667	15.68333333	6.910936799	37	5.342105263	56.98736	11.91983	56.73239407	12.40022438	6.966666667	7.766666667	14.68333333	15.48333333	DAY	6.951428571	23.20822334	0.796994712	1
13 1 2022 LMIDD1	LMIDD1	SWE	SWE	10	85	107	0.093457944	13	1	1	1	Jan	2022	8.766666667	15.68333333	6.910936799	3	8.255555556	56.98736	11.91983	56.73239407	12.40022438	6.966666667	7.766666667	14.68333333	15.48333333	DAY	9.44	23.56692886	1.076406973	1
4 1 2020 LMIDD1	LMIDD1	SWE	SWE	116	420	556	0.208633094	4	1	1	1	Jan	2020	8.766666667	15.68333333	6.910936799	4	4.23125	56.98736	11.91983	56.73239407	12.40022438	6.966666667	7.766666667	14.68333333	15.48333333	NIGHT	6.904285714	21.38868	1.28509	1
3 1 2020 LMIDD1	LMIDD1	SWE	SWE	110	46	165	0.666666667	3	1	1	1	Jan	2020	8.766666667	15.68333333	6.910936799	3	4.23125	56.98736	11.91983	56.73239407	12.40022438	6.966666667	7.766666667	14.68333333	15.48333333	NIGHT	6.904285714	21.38868	1.28509	1
0 1 2020 LMIDD1	LMIDD1	SWE	SWE	13	219	246	0.052845528	0	1	1	1	Jan	2020	8.766666667	15.68333333	6.910936799	5	4.23125	56.98736	11.91983	56.73239407	12.40022438	6.966666667	7.766666667	14.68333333	15.48333333	NIGHT	6.904285714	21.38868	1.28509	1
21 1 2020 LMIDD1	LMIDD1	SWE	SWE	962	1115	2194	0.438468551	21	1	1	1	Jan	2020	8.766666667	15.68333333	6.910936799	4	4.23125	56.98736	11.91983	56.73239407	12.40022438	6.966666667	7.766666667	14.68333333	15.48333333	NIGHT	6.904285714	21.38868	1.28509	1
10 1 2020 LMIDD1	LMIDD1	SWE	SWE	0	163	173	0	10	1	1	1	Jan	2020	8.766666667	15.68333333	6.910936799	3	4.23125	56.98736	11.91983	56.73239407	12.40022438	6.966666667	7.766666667	14.68333333	15.48333333	DAY	6.904285714	21.38868	1.28509	0
21 1 2023 LONG	LONG	IRL	RWB	0	18	19	0	21	1	1	1	Jan	2023	8.45	16.38333333	7.932528809	1	9.704878049	51.49866	9.53891	51.4785177	9.493447384	6.783333333	7.45	15.38333333	16.05	NIGHT	9.04	34.46800232	1.439166563	0
17 1 2023 LONG	LONG	IRL	RWB	0	30	31	0	17	1	1	1	Jan	2023	8.45	16.38333333	7.932528809	1	9.704878049	51.49866	9.53891	51.4785177	9.493447384	6.783333333	7.45	15.38333333	16.05	NIGHT	9.04	34.46800232	1.439166563	0
1 1 2022 LONG	LONG	IRL	RWB	0	41	43	0	1	1	1	1	Jan	2022	8.45	16.38333333	7.932528809	2	0	51.49866	9.53891	51.4785177	9.493447384	6.783333333	7.45	15.38333333	16.05	NIGHT	9.462857143	34.53499985	1.594766906	0
22 1 2023 LONG	LONG	IRL	RWB	0	22	23	0	22	1	1	1	Jan	2023	8.45	16.38333333	7.932528809	1	9.704878049	51.49866	9.53891	51.4785177	9.493447384	6.783333333	7.45	15.38333333	16.05	NIGHT	9.04	34.46800232	1.439166563	0
8 1 2011 LS2	LS2	IRL	BHB	20	241	280	0.071428571	8	1	1	1	Jan	2011	8.683333333	16.1	7.429576192	0	6.741666667	54.2883	9.844767	54.29274934	9.88101823	6.95	7.683333333	15.1	15.83333333	DAY	8.935714286	34.98336714	1.990562694	1
22 1 2011 LS2	LS2	IRL	BHB	0	166	177	0	22	1	1	1	Jan	2011	8.683333333	16.1	7.429576192	0	6.741666667	54.2883	9.844767	54.29274934	9.88101823	6.95	7.683333333	15.1	15.83333333	NIGHT	8.935714286	34.98336714	1.990562694	0
9 1 2011 LS2	LS2	IRL	BHB	71	488	592	0.119932432	9	1	1	1	Jan	2011	8.683333333	16.1	7.429576192	0	6.741666667	54.2883	9.844767	54.29274934	9.88101823	6.95	7.683333333	15.1	15.83333333	DAY	8.935714286	34.98336714	1.990562694	1
15 1 2011 LS2	LS2	IRL	BHB	5	13	21	0.238095238	15	1	1	1	Jan	2011	8.683333333	16.1	7.429576192	0	6.741666667	54.2883	9.844767	54.29274934	9.88101823	6.95	7.683333333	15.1	15.83333333	DAY	8.935714286	34.98336714	1.990562694	1
11 1 2011 LS2	LS2	IRL	BHB	0	143	152	0	11	1	1	1	Jan	2011	8.683333333	16.1	7.429576192	0	6.741666667	54.2883	9.844767	54.29274934	9.88101823	6.95	7.683333333	15.1	15.83333333	DAY	8.935714286	34.98336714	1.990562694	0
10 1 2011 LS2	LS2	IRL	BHB	103	526	669	0.153961136	10	1	1	1	Jan	2011	8.683333333	16.1	7.429576192	0	6.741666667	54.2883	9.844767	54.29274934	9.88101823	6.95	7.683333333	15.1	15.83333333	DAY	8.935714286	34.98336714	1.990562694	1
12 1 2011 LS2	LS2	IRL	BHB	0	33	39	0	12	1	1	1	Jan	2011	8.683333333	16.1	7.429576192	0	6.741666667	54.2883	9.844767	54.29274934	9.88101823	6.95	7.683333333	15.1	15.83333333	DAY	8.935714286	34.98336714	1.990562694	0
3 1 2013 LS4	LS4	IRL	BHB	53	115	181	0.29281768	3	1	1	1	Jan	2013	8.683333333	16.1	7.429576192	9	7.455284553	54.306367	9.987667	54.29274934	9.88101823	6.95	7.683333333	15.1	15.83333333	NIGHT	9.634285714	34.59752571	2.618480759	1
2 1 2013 LS4	LS4	IRL	BHB	0	16	18	0	2	1	1	1	Jan	2013	8.683333333	16.1	7.429576192	2	7.455284553	54.306367	9.987667	54.29274934	9.88101823	6.95	7.683333333	15.1	15.83333333	NIGHT	9.634285714	34.59752571	2.618480759	0
1 1 2010 LS4	LS4	IRL	BHB	0	91	97	0	1	1	1	1	Jan	2010	8.683333333	16.1	7.429576192	4	8.153448276	54.306367	9.987667	54.29274934	9.88101823	6.95	7.683333333	15.1	15.83333333	NIGHT	9.024285714	34.89639143	1.014261527	0
20 1 2011 LS4	LS4	IRL	BHB	77	375	476	0.161764706	20	1	1	1	Jan	2011	8.683333333	16.1	7.429576192	11	8.279032258	54.306367	9.987667	54.29274934	9.88101823	6.95	7.683333333	15.1	15.83333333	NIGHT	8.935714286	34.98336714	1.990562694	1
12 1 2012 LS4	LS4	IRL	BHB	113	281	415	0.272289157	12	1	1	1	Jan	2012	8.683333333	16.1	7.429576192	8	9.442528736	54.306367	9.987667	54.29274934	9.88101823	6.95	7.683333333	15.1	15.83333333	DAY	9.737142857	35.31950857	0.393476524	1
0 1 2013 LS4	LS4	IRL	BHB	253	1352	1710	0.147953216	0	1	1	1	Jan	2013	8.683333333	16.1	7.429576192	31	7.455284553	54.306367	9.987667	54.29274934	9.88101823	6.95	7.683333333	15.1	15.83333333	NIGHT	9.634285714	34.59752571	2.618480759	1
2 1 2011 LS4	LS4	IRL	BHB	0	167	173	0	2	1	1	1	Jan	2011	8.683333333	16.1	7.429576192	2	8.279032258	54.306367	9.987667	54.29274934	9.88101823	6.95	7.683333333	15.1	15.83333333	NIGHT	8.935714286	34.98336714	1.990562694	0
6 1 2010 LS4	LS4	IRL	BHB	8	0	9	0.888888889	6	1	1	1	Jan	2010	8.683333333	16.1	7.429576192	1	8.153448276	54.306367	9.987667	54.29274934	9.88101823	6.95	7.683333333	15.1	15.83333333	NIGHT	9.024285714	34.89639143	1.014261527	1
23 1 2013 LS4	LS4	IRL	BHB	0	11	13	0	23	1	1	1	Jan	2013	8.683333333	16.1	7.429576192	2	7.455284553	54.306367	9.987667	54.29274934	9.88101823	6.95	7.683333333	15.1	15.83333333	NIGHT	9.634285714	34.59752571	2.618480759	0
1 1 2013 LS4	LS4	IRL	BHB	471	919	1469	0.320626276	1	1	1	1	Jan	2013	8.683333333	16.1	7.429576192	19	7.455284553	54.306367	9.987667	54.29274934	9.88101823	6.95	7.683333333	15.1	15.83333333	NIGHT	9.634285714	34.59752571	2.618480759	1
6 1 2011 LS4	LS4	IRL	BHB	0	187	195	0	6	1	1	1	Jan	2011	8.683333333	16.1	7.429576192	0	8.279032258	54.306367	9.987667	54.29274934	9.88101823	6.95	7.683333333	15.1	15.83333333	NIGHT	8.935714286	34.98336714	1.990562694	0
13 1 2013 LS4	LS4	IRL	BHB	0	52	58	0	13	1	1	1	Jan	2013	8.683333333	16.1	7.429576192	5	7.455284553	54.306367	9.987667	54.29274934	9.88101823	6.95	7.683333333	15.1	15.83333333	DAY	9.634285714	34.59752571	2.618480759	0
17 1 2012 LS4	LS4	IRL	BHB	0	72	75	0	17	1	1	1	Jan	2012	8.683333333	16.1	7.429576192	2	9.442528736	54.306367	9.987667	54.29274934	9.88101823	6.95	7.683333333	15.1	15.83333333	NIGHT	9.737142857	35.31950857	0.393476524	0
1 1 2011 LS4	LS4	IRL	BHB	0	137	145	0	1	1	1	1	Jan	2011	8.683333333	16.1	7.429576192	5	8.279032258	54.306367	9.987667	54.29274934	9.88101823	6.95	7.683333333	15.1	15.83333333	NIGHT	8.935714286	34.98336714	1.990562694	0
3 1 2012 LS4	LS4	IRL	BHB	320	712	1103	0.29011786	3	1	1	1	Jan	2012	8.683333333	16.1	7.429576192	20	9.442528736	54.306367	9.987667	54.29274934	9.88101823	6.95	7.683333333	15.1	15.83333333	NIGHT	9.737142857	35.31950857	0.393476524	1
20 1 2012 LS4	LS4	IRL	BHB	0	138	150	0	20	1	1	1	Jan	2012	8.683333333	16.1	7.429576192	2	9.442528736	54.306367	9.987667	54.29274934	9.88101823	6.95	7.683333333	15.1	15.83333333	NIGHT	9.737142857	35.31950857	0.393476524	0
0 1 2012 LS4	LS4	IRL	BHB	44	307	366	0.120218579	0	1	1	1	Jan	2012	8.683333333	16.1	7.429576192	4	9.442528736	54.306367	9.987667	54.29274934	9.88101823	6.95	7.683333333	15.1	15.83333333	NIGHT	9.737142857	35.31950857	0.393476524	1
4 1 2013 LS4	LS4	IRL	BHB	0	123	135	0	4	1	1	1	Jan	2013	8.683333333	16.1	7.429576192	4	7.455284553	54.306367	9.987667	54.29274934	9.88101823	6.95	7.683333333	15.1	15.83333333	NIGHT	9.634285714	34.59752571	2.618480759	0
9 1 2012 LS4	LS4	IRL	BHB	138	800	1027	0.134371957	9	1	1	1	Jan	2012	8.683333333	16.1	7.429576192	14	9.442528736	54.306367	9.987667	54.29274934	9.88101823	6.95	7.683333333	15.1	15.83333333	DAY	9.737142857	35.31950857	0.393476524	1
1 1 2012 LS4	LS4	IRL	BHB	0	199	217	0	1	1	1	1	Jan	2012	8.683333333	16.1	7.429576192	14	9.442528736	54.306367	9.987667	54.29274934	9.88101823	6.95	7.683333333	15.1	15.83333333	NIGHT	9.737142857	35.31950857	0.393476524	0
13 1 2010 LS4	LS4	IRL	BHB	0	25	28	0	13	1	1	1	Jan	2010	8.683333333	16.1	7.429576192	1	8.153448276	54.306367	9.987667	54.29274934	9.88101823	6.95	7.683333333	15.1	15.83333333	DAY	9.024285714	34.89639143	1.014261527	0
13 1 2012 LS4	LS4	IRL	BHB	0	4	5	0	13	1	1	1	Jan	2012	8.683333333	16.1	7.429576192	1	9.442528736	54.306367	9.987667	54.29274934	9.88101823	6.95	7.683333333	15.1	15.83333333	DAY	9.737142857	35.31950857	0.393476524	0
0 1 2010 LS4	LS4	IRL	BHB	0	229	241	0	0	1	1	1	Jan	2010	8.683333333	16.1	7.429576192	8	8.153448276	54.306367	9.987667	54.29274934	9.88101823	6.95	7.683333333	15.1	15.83333333	NIGHT	9.024285714	34.89639143	1.014261527	0
23 1 2012 LS4	LS4	IRL	BHB	207	265	491	0.421588595	23	1	1	1	Jan	2012	8.683333333	16.1	7.429576192	9	9.442528736	54.306367	9.987667	54.29274934	9.88101823	6.95	7.683333333	15.1	15.83333333	NIGHT	9.737142857	35.31950857	0.393476524	1
11 1 2013 LS4	LS4	IRL	BHB	0	100	133	0	11	1	1	1	Jan	2013	8.683333333	16.1	7.429576192	8	7.455284553	54.306367	9.987667	54.29274934	9.88101823	6.95	7.683333333	15.1	15.83333333	DAY	9.634285714	34.59752571	2.618480759	0
2 1 2010 LS4	LS4	IRL	BHB	0	138	150	0	2	1	1	1	Jan	2010	8.683333333	16.1	7.429576192	6	8.153448276	54.306367	9.987667	54.29274934	9.88101823	6.95	7.683333333	15.1	15.83333333	NIGHT	9.024285714	34.89639143	1.014261527	0
3 1 2011 LS4	LS4	IRL	BHB	9	213	230	0.039130435	3	1	1	1	Jan	2011	8.683333333	16.1	7.429576192	3	8.279032258	54.306367	9.987667	54.29274934	9.88101823	6.95	7.683333333	15.1	15.83333333	NIGHT	8.935714286	34.98336714	1.990562694	1
7 1 2012 LS4	LS4	IRL	BHB	0	51	55	0	7	1	1	1	Jan	2012	8.683333333	16.1	7.429576192	1	9.442528736	54.306367	9.987667	54.29274934	9.88101823	6.95	7.683333333	15.1	15.83333333	DAWN	9.737142857	35.31950857	0.393476524	0
16 1 2010 LS4	LS4	IRL	BHB	0	5	6	0	16	1	1	1	Jan	2010	8.683333333	16.1	7.429576192	1	8.153448276	54.306367	9.987667	54.29274934	9.88101823	6.95	7.683333333	15.1	15.83333333	NIGHT	9.024285714	34.89639143	1.014261527	0
17 1 2011 LS4	LS4	IRL	BHB	144	518	681	0.211453744	17	1	1	1	Jan	2011	8.683333333	16.1	7.429576192	7	8.279032258	54.306367	9.987667	54.29274934	9.88101823	6.95	7.683333333	15.1	15.83333333	NIGHT	8.935714286	34.98336714	1.990562694	1
21 1 2013 LS4	LS4	IRL	BHB	0	184	190	0	21	1	1	1	Jan	2013	8.683333333	16.1	7.429576192	0	7.455284553	54.306367	9.987667	54.29274934	9.88101823	6.95	7.683333333	15.1	15.83333333	NIGHT	9.634285714	34.59752571	2.618480759	0
3 1 2010 LS4	LS4	IRL	BHB	0	6	7	0	3	1	1	1	Jan	2010	8.683333333	16.1	7.429576192	1	8.153448276	54.306367	9.987667	54.29274934	9.88101823	6.95	7.683333333	15.1	15.83333333	NIGHT	9.024285714	34.89639143	1.014261527	0
6 1 2012 LS4	LS4	IRL	BHB	55	268	352	0.15625	6	1	1	1	Jan	2012	8.683333333	16.1	7.429576192	16	9.442528736	54.306367	9.987667	54.29274934	9.88101823	6.95	7.683333333	15.1	15.83333333	NIGHT	9.737142857	35.31950857	0.393476524	1
19 1 2011 LS4	LS4	IRL	BHB	33	223	269	0.12267658	19	1	1	1	Jan	2011	8.683333333	16.1	7.429576192	7	8.279032258	54.306367	9.987667	54.29274934	9.88101823	6.95	7.683333333	15.1	15.83333333	NIGHT	8.935714286	34.98336714	1.990562694	1
11 1 2012 LS4	LS4	IRL	BHB	40	260	312	0.128205128	11	1	1	1	Jan	2012	8.683333333	16.1	7.429576192	8	9.442528736	54.306367	9.987667	54.29274934	9.88101823	6.95	7.683333333	15.1	15.83333333	DAY	9.737142857	35.31950857	0.393476524	1
4 1 2011 LS4	LS4	IRL	BHB	0	29	32	0	4	1	1	1	Jan	2011	8.683333333	16.1	7.429576192	2	8.279032258	54.306367	9.987667	54.29274934	9.88101823	6.95	7.683333333	15.1	15.83333333	NIGHT	8.935714286	34.98336714	1.990562694	0
20 1 2013 LS4	LS4	IRL	BHB	0	81	89	0	20	1	1	1	Jan	2013	8.683333333	16.1	7.429576192	4	7.455284553	54.306367	9.987667	54.29274934	9.88101823	6.95	7.683333333	15.1	15.83333333	NIGHT	9.634285714	34.59752571	2.618480759	0
10 1 2013 LS4	LS4	IRL	BHB	0	40	45	0	10	1	1	1	Jan	2013	8.683333333	16.1	7.429576192	2	7.455284553	54.306367	9.987667	54.29274934	9.88101823	6.95	7.683333333	15.1	15.83333333	DAY	9.634285714	34.59752571	2.618480759	0
5 1 2011 LS4	LS4	IRL	BHB	0	96	111	0	5	1	1	1	Jan	2011	8.683333333	16.1	7.429576192	0	8.279032258	54.306367	9.987667	54.29274934	9.88101823	6.95	7.683333333	15.1	15.83333333	NIGHT	8.935714286	34.98336714	1.990562694	0
16 1 2013 LS4	LS4	IRL	BHB	0	15	19	0	16	1	1	1	Jan	2013	8.683333333	16.1	7.429576192	2	7.455284553	54.306367	9.987667	54.29274934	9.88101823	6.95	7.683333333	15.1	15.83333333	NIGHT	9.634285714	34.59752571	2.618480759	0
5 1 2012 LS4	LS4	IRL	BHB	0	70	77	0	5	1	1	1	Jan	2012	8.683333333	16.1	7.429576192	5	9.442528736	54.306367	9.987667	54.29274934	9.88101823	6.95	7.683333333	15.1	15.83333333	NIGHT	9.737142857	35.31950857	0.393476524	0
18 1 2011 LS4	LS4	IRL	BHB	88	573	702	0.125356125	18	1	1	1	Jan	2011	8.683333333	16.1	7.429576192	12	8.279032258	54.306367	9.987667	54.29274934	9.88101823	6.95	7.683333333	15.1	15.83333333	NIGHT	8.935714286	34.98336714	1.990562694	1
7 1 2010 LS4	LS4	IRL	BHB	0	147	162	0	7	1	1	1	Jan	2010	8.683333333	16.1	7.429576192	3	8.153448276	54.306367	9.987667	54.29274934	9.88101823	6.95	7.683333333	15.1	15.83333333	DAWN	9.024285714	34.89639143	1.014261527	0
22 1 2012 LS4	LS4	IRL	BHB	0	17	19	0	22	1	1	1	Jan	2012	8.683333333	16.1	7.429576192	2	9.442528736	54.306367	9.987667	54.29274934	9.88101823	6.95	7.683333333	15.1	15.83333333	NIGHT	9.737142857	35.31950857	0.393476524	0
17 1 2010 LS4	LS4	IRL	BHB	0	10	25	0	17	1	1	1	Jan	2010	8.683333333	16.1	7.429576192	1	8.153448276	54.306367	9.987667	54.29274934	9.88101823	6.95	7.683333333	15.1	15.83333333	NIGHT	9.024285714	34.89639143	1.014261527	0
10 1 2012 LS4	LS4	IRL	BHB	98	612	744	0.13172043	10	1	1	1	Jan	2012	8.683333333	16.1	7.429576192	19	9.442528736	54.306367	9.987667	54.29274934	9.88101823	6.95	7.683333333	15.1	15.83333333	DAY	9.737142857	35.31950857	0.393476524	1
4 1 2012 LS4	LS4	IRL	BHB	475	1061	1618	0.293572311	4	1	1	1	Jan	2012	8.683333333	16.1	7.429576192	28	9.442528736	54.306367	9.987667	54.29274934	9.88101823	6.95	7.683333333	15.1	15.83333333	NIGHT	9.737142857	35.31950857	0.393476524	1
5 1 2013 LS4	LS4	IRL	BHB	0	227	255	0	5	1	1	1	Jan	2013	8.683333333	16.1	7.429576192	6	7.455284553	54.306367	9.987667	54.29274934	9.88101823	6.95	7.683333333	15.1	15.83333333	NIGHT	9.634285714	34.59752571	2.618480759	0
22 1 2013 LS4	LS4	IRL	BHB	11	79	102	0.107843137	22	1	1	1	Jan	2013	8.683333333	16.1	7.429576192	0	7.455284553	54.306367	9.987667	54.29274934	9.88101823	6.95	7.683333333	15.1	15.83333333	NIGHT	9.634285714	34.59752571	2.618480759	1
5 1 2010 LS4	LS4	IRL	BHB	11	64	84	0.130952381	5	1	1	1	Jan	2010	8.683333333	16.1	7.429576192	7	8.153448276	54.306367	9.987667	54.29274934	9.88101823	6.95	7.683333333	15.1	15.83333333	NIGHT	9.024285714	34.89639143	1.014261527	1
7 1 2011 LS4	LS4	IRL	BHB	0	131	139	0	7	1	1	1	Jan	2011	8.683333333	16.1	7.429576192	0	8.279032258	54.306367	9.987667	54.29274934	9.88101823	6.95	7.683333333	15.1	15.83333333	DAWN	8.935714286	34.98336714	1.990562694	0
15 1 2013 LS4	LS4	IRL	BHB	0	12	13	0	15	1	1	1	Jan	2013	8.683333333	16.1	7.429576192	1	7.455284553	54.306367	9.987667	54.29274934	9.88101823	6.95	7.683333333	15.1	15.83333333	DAY	9.634285714	34.59752571	2.618480759	0
12 1 2020 NVSK6	NVSK6	SWE	SWE	0	12	14	0	12	1	1	1	Jan	2020	8.766666667	15.68333333	6.910936799	2	3.64	56.21727	12.49011	56.73239407	12.40022438	6.966666667	7.766666667	14.68333333	15.48333333	DAY	6.904285714	21.38868	1.28509	0
4 1 2021 SHERKIN	SHERKIN	IRL	RWB	6	0	7	0.857142857	4	1	1	1	Jan	2021	8.45	16.38333333	7.932528809	1	9.925454545	51.4613	9.440194	51.4785177	9.493447384	6.783333333	7.45	15.38333333	16.05	NIGHT	7.931428571	34.59491143	9.048257164	1
13 1 2023 SHERKIN	SHERKIN	IRL	RWB	9	0	10	0.9	13	1	1	1	Jan	2023	8.45	16.38333333	7.932528809	1	10.975	51.4613	9.440194	51.4785177	9.493447384	6.783333333	7.45	15.38333333	16.05	DAY	9.04	34.46800232	1.439166563	1
21 1 2021 SHERKIN	SHERKIN	IRL	RWB	6	0	7	0.857142857	21	1	1	1	Jan	2021	8.45	16.38333333	7.932528809	1	9.925454545	51.4613	9.440194	51.4785177	9.493447384	6.783333333	7.45	15.38333333	16.05	NIGHT	7.931428571	34.59491143	9.048257164	1
14 1 2021 SHERKIN	SHERKIN	IRL	RWB	202	1	225	0.897777778	14	1	1	1	Jan	2021	8.45	16.38333333	7.932528809	16	9.925454545	51.4613	9.440194	51.4785177	9.493447384	6.783333333	7.45	15.38333333	16.05	DAY	7.931428571	34.59491143	9.048257164	1
9 1 2021 SHERKIN	SHERKIN	IRL	RWB	566	295	899	0.629588432	9	1	1	1	Jan	2021	8.45	16.38333333	7.932528809	18	9.925454545	51.4613	9.440194	51.4785177	9.493447384	6.783333333	7.45	15.38333333	16.05	DAY	7.931428571	34.59491143	9.048257164	1
11 1 2021 SHERKIN	SHERKIN	IRL	RWB	143	5	160	0.89375	11	1	1	1	Jan	2021	8.45	16.38333333	7.932528809	10	9.925454545	51.4613	9.440194	51.4785177	9.493447384	6.783333333	7.45	15.38333333	16.05	DAY	7.931428571	34.59491143	9.048257164	1
13 1 2021 SHERKIN	SHERKIN	IRL	RWB	504	10	543	0.928176796	13	1	1	1	Jan	2021	8.45	16.38333333	7.932528809	18	9.925454545	51.4613	9.440194	51.4785177	9.493447384	6.783333333	7.45	15.38333333	16.05	DAY	7.931428571	34.59491143	9.048257164	1
17 1 2021 SHERKIN	SHERKIN	IRL	RWB	2832	807	3803	0.744675256	17	1	1	1	Jan	2021	8.45	16.38333333	7.932528809	44	9.925454545	51.4613	9.440194	51.4785177	9.493447384	6.783333333	7.45	15.38333333	16.05	NIGHT	7.931428571	34.59491143	9.048257164	1
18 1 2021 SHERKIN	SHERKIN	IRL	RWB	852	261	1164	0.731958763	18	1	1	1	Jan	2021	8.45	16.38333333	7.932528809	16	9.925454545	51.4613	9.440194	51.4785177	9.493447384	6.783333333	7.45	15.38333333	16.05	NIGHT	7.931428571	34.59491143	9.048257164	1
2 1 2021 SHERKIN	SHERKIN	IRL	RWB	77	0	82	0.93902439	2	1	1	1	Jan	2021	8.45	16.38333333	7.932528809	3	9.925454545	51.4613	9.440194	51.4785177	9.493447384	6.783333333	7.45	15.38333333	16.05	NIGHT	7.931428571	34.59491143	9.048257164	1
12 1 2021 SHERKIN	SHERKIN	IRL	RWB	118	0	129	0.914728682	12	1	1	1	Jan	2021	8.45	16.38333333	7.932528809	10	9.925454545	51.4613	9.440194	51.4785177	9.493447384	6.783333333	7.45	15.38333333	16.05	DAY	7.931428571	34.59491143	9.048257164	1
10 1 2021 SHERKIN	SHERKIN	IRL	RWB	1044	383	1516	0.688654354	10	1	1	1	Jan	2021	8.45	16.38333333	7.932528809	33	9.925454545	51.4613	9.440194	51.4785177	9.493447384	6.783333333	7.45	15.38333333	16.05	DAY	7.931428571	34.59491143	9.048257164	1
1 1 2021 SHERKIN	SHERKIN	IRL	RWB	8	0	10	0.8	1	1	1	1	Jan	2021	8.45	16.38333333	7.932528809	2	9.925454545	51.4613	9.440194	51.4785177	9.493447384	6.783333333	7.45	15.38333333	16.05	NIGHT	7.931428571	34.59491143	9.048257164	1
20 2 2022 BALGO1	BALGO1	SWE	SWE	88	662	2104	0.041825095	20	2	1	1	Jan	2022	8.766666667	15.7	6.936890639	3	6.741269841	57.17039	12.10915	56.73239407	12.40022438	6.95	7.766666667	14.7	15.5	NIGHT	9.44	23.56692886	1.076406973	1
15 2 2022 BALGO1	BALGO1	SWE	SWE	255	1063	2887	0.088326983	15	2	1	1	Jan	2022	8.766666667	15.7	6.936890639	35	6.741269841	57.17039	12.10915	56.73239407	12.40022438	6.95	7.766666667	14.7	15.5	DUSK	9.44	23.56692886	1.076406973	1
11 2 2022 BALGO1	BALGO1	SWE	SWE	12	418	623	0.019261637	11	2	1	1	Jan	2022	8.766666667	15.7	6.936890639	3	6.741269841	57.17039	12.10915	56.73239407	12.40022438	6.95	7.766666667	14.7	15.5	DAY	9.44	23.56692886	1.076406973	1
19 2 2020 BALGO1	BALGO1	SWE	SWE	6	222	407	0.014742015	19	2	1	1	Jan	2020	8.766666667	15.7	6.936890639	6	8.551315789	57.17039	12.10915	56.73239407	12.40022438	6.95	7.766666667	14.7	15.5	NIGHT	6.904285714	21.38868	1.28509	1
18 2 2020 BALGO1	BALGO1	SWE	SWE	13	90	407	0.031941032	18	2	1	1	Jan	2020	8.766666667	15.7	6.936890639	5	8.551315789	57.17039	12.10915	56.73239407	12.40022438	6.95	7.766666667	14.7	15.5	NIGHT	6.904285714	21.38868	1.28509	1
16 2 2021 BALGO1	BALGO1	SWE	SWE	698	1558	2474	0.282134196	16	2	1	1	Jan	2021	8.766666667	15.7	6.936890639	6	5.232467532	57.17039	12.10915	56.73239407	12.40022438	6.95	7.766666667	14.7	15.5	NIGHT	5.915714286	17.65408714	1.2531	1
23 2 2021 BALGO1	BALGO1	SWE	SWE	887	2308	3526	0.251559841	23	2	1	1	Jan	2021	8.766666667	15.7	6.936890639	9	5.232467532	57.17039	12.10915	56.73239407	12.40022438	6.95	7.766666667	14.7	15.5	NIGHT	5.915714286	17.65408714	1.2531	1
8 2 2022 BALGO1	BALGO1	SWE	SWE	11	697	1089	0.01010101	8	2	1	1	Jan	2022	8.766666667	15.7	6.936890639	7	6.741269841	57.17039	12.10915	56.73239407	12.40022438	6.95	7.766666667	14.7	15.5	DAY	9.44	23.56692886	1.076406973	1
20 2 2021 BALGO1	BALGO1	SWE	SWE	1080	3930	5563	0.194139853	20	2	1	1	Jan	2021	8.766666667	15.7	6.936890639	9	5.232467532	57.17039	12.10915	56.73239407	12.40022438	6.95	7.766666667	14.7	15.5	NIGHT	5.915714286	17.65408714	1.2531	1
16 2 2022 BALGO1	BALGO1	SWE	SWE	505	464	3583	0.140943344	16	2	1	1	Jan	2022	8.766666667	15.7	6.936890639	3	6.741269841	57.17039	12.10915	56.73239407	12.40022438	6.95	7.766666667	14.7	15.5	NIGHT	9.44	23.56692886	1.076406973	1
16 2 2020 BALGO1	BALGO1	SWE	SWE	1099	2229	3515	0.312660028	16	2	1	1	Jan	2020	8.766666667	15.7	6.936890639	2	8.551315789	57.17039	12.10915	56.73239407	12.40022438	6.95	7.766666667	14.7	15.5	NIGHT	6.904285714	21.38868	1.28509	1
9 2 2021 BALGO1	BALGO1	SWE	SWE	338	3293	3824	0.088389121	9	2	1	1	Jan	2021	8.766666667	15.7	6.936890639	4	5.232467532	57.17039	12.10915	56.73239407	12.40022438	6.95	7.766666667	14.7	15.5	DAY	5.915714286	17.65408714	1.2531	1
1 2 2020 BALGO1	BALGO1	SWE	SWE	135	243	509	0.265225933	1	2	1	1	Jan	2020	8.766666667	15.7	6.936890639	5	8.551315789	57.17039	12.10915	56.73239407	12.40022438	6.95	7.766666667	14.7	15.5	NIGHT	6.904285714	21.38868	1.28509	1
10 2 2020 BALGO1	BALGO1	SWE	SWE	10	136	196	0.051020408	10	2	1	1	Jan	2020	8.766666667	15.7	6.936890639	3	8.551315789	57.17039	12.10915	56.73239407	12.40022438	6.95	7.766666667	14.7	15.5	DAY	6.904285714	21.38868	1.28509	1
2 2 2020 BALGO1	BALGO1	SWE	SWE	117	297	469	0.249466951	2	2	1	1	Jan	2020	8.766666667	15.7	6.936890639	2	8.551315789	57.17039	12.10915	56.73239407	12.40022438	6.95	7.766666667	14.7	15.5	NIGHT	6.904285714	21.38868	1.28509	1
17 2 2020 BALGO1	BALGO1	SWE	SWE	838	818	2084	0.402111324	17	2	1	1	Jan	2020	8.766666667	15.7	6.936890639	10	8.551315789	57.17039	12.10915	56.73239407	12.40022438	6.95	7.766666667	14.7	15.5	NIGHT	6.904285714	21.38868	1.28509	1
4 2 2020 BALGO1	BALGO1	SWE	SWE	89	300	624	0.142628205	4	2	1	1	Jan	2020	8.766666667	15.7	6.936890639	6	8.551315789	57.17039	12.10915	56.73239407	12.40022438	6.95	7.766666667	14.7	15.5	NIGHT	6.904285714	21.38868	1.28509	1
17 2 2022 BALGO1	BALGO1	SWE	SWE	474	1455	4576	0.103583916	17	2	1	1	Jan	2022	8.766666667	15.7	6.936890639	9	6.741269841	57.17039	12.10915	56.73239407	12.40022438	6.95	7.766666667	14.7	15.5	NIGHT	9.44	23.56692886	1.076406973	1
7 2 2022 BALGO1	BALGO1	SWE	SWE	351	6428	7504	0.046775053	7	2	1	1	Jan	2022	8.766666667	15.7	6.936890639	9	6.741269841	57.17039	12.10915	56.73239407	12.40022438	6.95	7.766666667	14.7	15.5	DAWN	9.44	23.56692886	1.076406973	1
17 2 2021 BALGO1	BALGO1	SWE	SWE	647	2671	3988	0.16223671	17	2	1	1	Jan	2021	8.766666667	15.7	6.936890639	7	5.232467532	57.17039	12.10915	56.73239407	12.40022438	6.95	7.766666667	14.7	15.5	NIGHT	5.915714286	17.65408714	1.2531	1
18 2 2022 BALGO1	BALGO1	SWE	SWE	1255	2486	4974	0.252312023	18	2	1	1	Jan	2022	8.766666667	15.7	6.936890639	5	6.741269841	57.17039	12.10915	56.73239407	12.40022438	6.95	7.766666667	14.7	15.5	NIGHT	9.44	23.56692886	1.076406973	1
6 2 2022 BALGO1	BALGO1	SWE	SWE	1002	3213	4929	0.203286671	6	2	1	1	Jan	2022	8.766666667	15.7	6.936890639	13	6.741269841	57.17039	12.10915	56.73239407	12.40022438	6.95	7.766666667	14.7	15.5	NIGHT	9.44	23.56692886	1.076406973	1
15 2 2021 BALGO1	BALGO1	SWE	SWE	1091	5234	6622	0.164753851	15	2	1	1	Jan	2021	8.766666667	15.7	6.936890639	2	5.232467532	57.17039	12.10915	56.73239407	12.40022438	6.95	7.766666667	14.7	15.5	DUSK	5.915714286	17.65408714	1.2531	1
5 2 2021 BALGO1	BALGO1	SWE	SWE	2337	2712	10625	0.219952941	5	2	1	1	Jan	2021	8.766666667	15.7	6.936890639	2	5.232467532	57.17039	12.10915	56.73239407	12.40022438	6.95	7.766666667	14.7	15.5	NIGHT	5.915714286	17.65408714	1.2531	1
5 2 2020 BALGO1	BALGO1	SWE	SWE	248	1020	2255	0.109977827	5	2	1	1	Jan	2020	8.766666667	15.7	6.936890639	15	8.551315789	57.17039	12.10915	56.73239407	12.40022438	6.95	7.766666667	14.7	15.5	NIGHT	6.904285714	21.38868	1.28509	1
10 2 2021 BALGO1	BALGO1	SWE	SWE	244	5586	6056	0.040290621	10	2	1	1	Jan	2021	8.766666667	15.7	6.936890639	1	5.232467532	57.17039	12.10915	56.73239407	12.40022438	6.95	7.766666667	14.7	15.5	DAY	5.915714286	17.65408714	1.2531	1
21 2 2022 BALGO1	BALGO1	SWE	SWE	147	212	719	0.204450626	21	2	1	1	Jan	2022	8.766666667	15.7	6.936890639	14	6.741269841	57.17039	12.10915	56.73239407	12.40022438	6.95	7.766666667	14.7	15.5	NIGHT	9.44	23.56692886	1.076406973	1
20 2 2020 BALGO1	BALGO1	SWE	SWE	0	53	71	0	20	2	1	1	Jan	2020	8.766666667	15.7	6.936890639	1	8.551315789	57.17039	12.10915	56.73239407	12.40022438	6.95	7.766666667	14.7	15.5	NIGHT	6.904285714	21.38868	1.28509	0
4 2 2021 BALGO1	BALGO1	SWE	SWE	1709	3689	9500	0.179894737	4	2	1	1	Jan	2021	8.766666667	15.7	6.936890639	4	5.232467532	57.17039	12.10915	56.73239407	12.40022438	6.95	7.766666667	14.7	15.5	NIGHT	5.915714286	17.65408714	1.2531	1
4 2 2022 BALGO1	BALGO1	SWE	SWE	241	520	2872	0.083913649	4	2	1	1	Jan	2022	8.766666667	15.7	6.936890639	30	6.741269841	57.17039	12.10915	56.73239407	12.40022438	6.95	7.766666667	14.7	15.5	NIGHT	9.44	23.56692886	1.076406973	1
18 2 2021 BALGO1	BALGO1	SWE	SWE	261	2060	2594	0.100616808	18	2	1	1	Jan	2021	8.766666667	15.7	6.936890639	1	5.232467532	57.17039	12.10915	56.73239407	12.40022438	6.95	7.766666667	14.7	15.5	NIGHT	5.915714286	17.65408714	1.2531	1
3 2 2022 BALGO1	BALGO1	SWE	SWE	785	2804	4917	0.159650193	3	2	1	1	Jan	2022	8.766666667	15.7	6.936890639	5	6.741269841	57.17039	12.10915	56.73239407	12.40022438	6.95	7.766666667	14.7	15.5	NIGHT	9.44	23.56692886	1.076406973	1
6 2 2020 BALGO1	BALGO1	SWE	SWE	648	603	1374	0.471615721	6	2	1	1	Jan	2020	8.766666667	15.7	6.936890639	2	8.551315789	57.17039	12.10915	56.73239407	12.40022438	6.95	7.766666667	14.7	15.5	NIGHT	6.904285714	21.38868	1.28509	1
3 2 2021 BALGO1	BALGO1	SWE	SWE	3235	4623	13553	0.23869254	3	2	1	1	Jan	2021	8.766666667	15.7	6.936890639	7	5.232467532	57.17039	12.10915	56.73239407	12.40022438	6.95	7.766666667	14.7	15.5	NIGHT	5.915714286	17.65408714	1.2531	1
10 2 2022 BALGO1	BALGO1	SWE	SWE	240	279	686	0.349854227	10	2	1	1	Jan	2022	8.766666667	15.7	6.936890639	1	6.741269841	57.17039	12.10915	56.73239407	12.40022438	6.95	7.766666667	14.7	15.5	DAY	9.44	23.56692886	1.076406973	1
10 2 2023 CALF	CALF	IRL	RWB	26	593	655	0.039694656	10	2	1	1	Jan	2023	8.45	16.4	7.952055467	15	0	51.4756	9.5015	51.4785177	9.493447384	6.783333333	7.45	15.4	16.06666667	DAY	9.04	34.46800232	1.439166563	1
8 2 2023 CALF	CALF	IRL	RWB	620	161	835	0.74251497	8	2	1	1	Jan	2023	8.45	16.4	7.952055467	1	0	51.4756	9.5015	51.4785177	9.493447384	6.783333333	7.45	15.4	16.06666667	DAY	9.04	34.46800232	1.439166563	1
4 2 2021 CALF	CALF	IRL	RWB	4	4	10	0.4	4	2	1	1	Jan	2021	8.45	16.4	7.952055467	1	0	51.4756	9.5015	51.4785177	9.493447384	6.783333333	7.45	15.4	16.06666667	NIGHT	7.931428571	34.59491143	9.048257164	1
11 2 2023 CALF	CALF	IRL	RWB	18	308	347	0.051873199	11	2	1	1	Jan	2023	8.45	16.4	7.952055467	4	0	51.4756	9.5015	51.4785177	9.493447384	6.783333333	7.45	15.4	16.06666667	DAY	9.04	34.46800232	1.439166563	1
13 2 2021 CALF	CALF	IRL	RWB	930	38	1035	0.898550725	13	2	1	1	Jan	2021	8.45	16.4	7.952055467	1	0	51.4756	9.5015	51.4785177	9.493447384	6.783333333	7.45	15.4	16.06666667	DAY	7.931428571	34.59491143	9.048257164	1
8 2 2021 CALF	CALF	IRL	RWB	109	4	124	0.879032258	8	2	1	1	Jan	2021	8.45	16.4	7.952055467	1	0	51.4756	9.5015	51.4785177	9.493447384	6.783333333	7.45	15.4	16.06666667	DAY	7.931428571	34.59491143	9.048257164	1
5 2 2023 CALF	CALF	IRL	RWB	0	141	152	0	5	2	1	1	Jan	2023	8.45	16.4	7.952055467	3	0	51.4756	9.5015	51.4785177	9.493447384	6.783333333	7.45	15.4	16.06666667	NIGHT	9.04	34.46800232	1.439166563	0
7 2 2023 CALF	CALF	IRL	RWB	21	4	26	0.807692308	7	2	1	1	Jan	2023	8.45	16.4	7.952055467	1	0	51.4756	9.5015	51.4785177	9.493447384	6.783333333	7.45	15.4	16.06666667	DAWN	9.04	34.46800232	1.439166563	1
9 2 2023 CALF	CALF	IRL	RWB	42	164	222	0.189189189	9	2	1	1	Jan	2023	8.45	16.4	7.952055467	8	0	51.4756	9.5015	51.4785177	9.493447384	6.783333333	7.45	15.4	16.06666667	DAY	9.04	34.46800232	1.439166563	1
4 2 2023 CALF	CALF	IRL	RWB	0	40	43	0	4	2	1	1	Jan	2023	8.45	16.4	7.952055467	3	0	51.4756	9.5015	51.4785177	9.493447384	6.783333333	7.45	15.4	16.06666667	NIGHT	9.04	34.46800232	1.439166563	0
7 2 2021 CALF	CALF	IRL	RWB	19	29	54	0.351851852	7	2	1	1	Jan	2021	8.45	16.4	7.952055467	2	0	51.4756	9.5015	51.4785177	9.493447384	6.783333333	7.45	15.4	16.06666667	DAWN	7.931428571	34.59491143	9.048257164	1
5 2 2021 CALF	CALF	IRL	RWB	171	410	618	0.276699029	5	2	1	1	Jan	2021	8.45	16.4	7.952055467	18	0	51.4756	9.5015	51.4785177	9.493447384	6.783333333	7.45	15.4	16.06666667	NIGHT	7.931428571	34.59491143	9.048257164	1
6 2 2023 CALF	CALF	IRL	RWB	3	10	14	0.214285714	6	2	1	1	Jan	2023	8.45	16.4	7.952055467	1	0	51.4756	9.5015	51.4785177	9.493447384	6.783333333	7.45	15.4	16.06666667	NIGHT	9.04	34.46800232	1.439166563	1
20 2 2022 CALF	CALF	IRL	RWB	0	19	21	0	20	2	1	1	Jan	2022	8.45	16.4	7.952055467	2	7.71025641	51.4756	9.5015	51.4785177	9.493447384	6.783333333	7.45	15.4	16.06666667	NIGHT	9.462857143	34.53499985	1.594766906	0
12 2 2021 CALF	CALF	IRL	RWB	289	67	387	0.746770026	12	2	1	1	Jan	2021	8.45	16.4	7.952055467	1	0	51.4756	9.5015	51.4785177	9.493447384	6.783333333	7.45	15.4	16.06666667	DAY	7.931428571	34.59491143	9.048257164	1
7 2 2021 FLAD2	FLAD2	SWE	SWE	182	3728	4088	0.044520548	7	2	1	1	Jan	2021	8.766666667	15.7	6.936890639	2	8.65	57.12561	11.75709	56.73239407	12.40022438	6.95	7.766666667	14.7	15.5	DAWN	5.915714286	17.65408714	1.2531	1
23 2 2020 FLAD2	FLAD2	SWE	SWE	107	271	416	0.257211538	23	2	1	1	Jan	2020	8.766666667	15.7	6.936890639	3	6.324	57.12561	11.75709	56.73239407	12.40022438	6.95	7.766666667	14.7	15.5	NIGHT	6.904285714	21.38868	1.28509	1
22 2 2020 FLAD2	FLAD2	SWE	SWE	5	34	45	0.111111111	22	2	1	1	Jan	2020	8.766666667	15.7	6.936890639	2	6.324	57.12561	11.75709	56.73239407	12.40022438	6.95	7.766666667	14.7	15.5	NIGHT	6.904285714	21.38868	1.28509	1
9 2 2020 FLAD2	FLAD2	SWE	SWE	84	498	614	0.136807818	9	2	1	1	Jan	2020	8.766666667	15.7	6.936890639	2	6.324	57.12561	11.75709	56.73239407	12.40022438	6.95	7.766666667	14.7	15.5	DAY	6.904285714	21.38868	1.28509	1
7 2 2020 FLAD2	FLAD2	SWE	SWE	233	582	853	0.273153576	7	2	1	1	Jan	2020	8.766666667	15.7	6.936890639	1	6.324	57.12561	11.75709	56.73239407	12.40022438	6.95	7.766666667	14.7	15.5	DAWN	6.904285714	21.38868	1.28509	1
16 2 2023 FLAD2	FLAD2	SWE	SWE	3023	6302	9722	0.31094425	16	2	1	1	Jan	2023	8.766666667	15.7	6.936890639	26	4.327272727	57.12561	11.75709	56.73239407	12.40022438	6.95	7.766666667	14.7	15.5	NIGHT	6.951428571	23.20822334	0.796994712	1
7 2 2023 FLAD2	FLAD2	SWE	SWE	1313	6881	8522	0.154071814	7	2	1	1	Jan	2023	8.766666667	15.7	6.936890639	3	4.327272727	57.12561	11.75709	56.73239407	12.40022438	6.95	7.766666667	14.7	15.5	DAWN	6.951428571	23.20822334	0.796994712	1
13 2 2020 FLAD2	FLAD2	SWE	SWE	0	149	162	0	13	2	1	1	Jan	2020	8.766666667	15.7	6.936890639	1	6.324	57.12561	11.75709	56.73239407	12.40022438	6.95	7.766666667	14.7	15.5	DAY	6.904285714	21.38868	1.28509	0
8 2 2020 FLAD2	FLAD2	SWE	SWE	168	333	543	0.309392265	8	2	1	1	Jan	2020	8.766666667	15.7	6.936890639	5	6.324	57.12561	11.75709	56.73239407	12.40022438	6.95	7.766666667	14.7	15.5	DAY	6.904285714	21.38868	1.28509	1
15 2 2017 HONO	HONO	SWE	SWE	323	15	420	0.769047619	15	2	1	1	Jan	2017	8.766666667	15.7	6.936890639	10	4.405714286	57.68084	11.59186	56.73239407	12.40022438	6.95	7.766666667	14.7	15.5	DUSK	5.261428571	21.89812143	1.51263	1
1 2 2016 HONO	HONO	SWE	SWE	149	6	191	0.780104712	1	2	1	1	Jan	2016	8.766666667	15.7	6.936890639	5	3.9008	57.68084	11.59186	56.73239407	12.40022438	6.95	7.766666667	14.7	15.5	NIGHT	5.621428571	16.23257714	1.18285	1
22 2 2018 HONO	HONO	SWE	SWE	669	50	1108	0.603790614	22	2	1	1	Jan	2018	8.766666667	15.7	6.936890639	22	3.601342282	57.68084	11.59186	56.73239407	12.40022438	6.95	7.766666667	14.7	15.5	NIGHT	5.698571429	18.57639857	1.15071	1
22 2 2017 HONO	HONO	SWE	SWE	676	46	1358	0.497790869	22	2	1	1	Jan	2017	8.766666667	15.7	6.936890639	25	4.405714286	57.68084	11.59186	56.73239407	12.40022438	6.95	7.766666667	14.7	15.5	NIGHT	5.261428571	21.89812143	1.51263	1
23 2 2023 HONO	HONO	SWE	SWE	1398	1313	3295	0.424279211	23	2	1	1	Jan	2023	8.766666667	15.7	6.936890639	11	5.2064	57.68084	11.59186	56.73239407	12.40022438	6.95	7.766666667	14.7	15.5	NIGHT	6.951428571	23.20822334	0.796994712	1
22 2 2021 HONO	HONO	SWE	SWE	1517	6390	8318	0.182375571	22	2	1	1	Jan	2021	8.766666667	15.7	6.936890639	6	9.561764706	57.68084	11.59186	56.73239407	12.40022438	6.95	7.766666667	14.7	15.5	NIGHT	5.915714286	17.65408714	1.2531	1
23 2 2016 HONO	HONO	SWE	SWE	0	3	20	0	23	2	1	1	Jan	2016	8.766666667	15.7	6.936890639	3	3.9008	57.68084	11.59186	56.73239407	12.40022438	6.95	7.766666667	14.7	15.5	NIGHT	5.621428571	16.23257714	1.18285	0
22 2 2016 HONO	HONO	SWE	SWE	93	16	315	0.295238095	22	2	1	1	Jan	2016	8.766666667	15.7	6.936890639	10	3.9008	57.68084	11.59186	56.73239407	12.40022438	6.95	7.766666667	14.7	15.5	NIGHT	5.621428571	16.23257714	1.18285	1
3 2 2023 HONO	HONO	SWE	SWE	1408	2526	4111	0.342495743	3	2	1	1	Jan	2023	8.766666667	15.7	6.936890639	2	5.2064	57.68084	11.59186	56.73239407	12.40022438	6.95	7.766666667	14.7	15.5	NIGHT	6.951428571	23.20822334	0.796994712	1
3 2 2017 HONO	HONO	SWE	SWE	0	2	27	0	3	2	1	1	Jan	2017	8.766666667	15.7	6.936890639	2	4.405714286	57.68084	11.59186	56.73239407	12.40022438	6.95	7.766666667	14.7	15.5	NIGHT	5.261428571	21.89812143	1.51263	0
17 2 2023 HONO	HONO	SWE	SWE	1962	9858	12451	0.157577705	17	2	1	1	Jan	2023	8.766666667	15.7	6.936890639	6	5.2064	57.68084	11.59186	56.73239407	12.40022438	6.95	7.766666667	14.7	15.5	NIGHT	6.951428571	23.20822334	0.796994712	1
15 2 2016 HONO	HONO	SWE	SWE	353	18	508	0.69488189	15	2	1	1	Jan	2016	8.766666667	15.7	6.936890639	5	3.9008	57.68084	11.59186	56.73239407	12.40022438	6.95	7.766666667	14.7	15.5	DUSK	5.621428571	16.23257714	1.18285	1
20 2 2016 HONO	HONO	SWE	SWE	752	25	947	0.794086589	20	2	1	1	Jan	2016	8.766666667	15.7	6.936890639	15	3.9008	57.68084	11.59186	56.73239407	12.40022438	6.95	7.766666667	14.7	15.5	NIGHT	5.621428571	16.23257714	1.18285	1
20 2 2018 HONO	HONO	SWE	SWE	881	45	1220	0.722131148	20	2	1	1	Jan	2018	8.766666667	15.7	6.936890639	13	3.601342282	57.68084	11.59186	56.73239407	12.40022438	6.95	7.766666667	14.7	15.5	NIGHT	5.698571429	18.57639857	1.15071	1
20 2 2017 HONO	HONO	SWE	SWE	464	38	1184	0.391891892	20	2	1	1	Jan	2017	8.766666667	15.7	6.936890639	11	4.405714286	57.68084	11.59186	56.73239407	12.40022438	6.95	7.766666667	14.7	15.5	NIGHT	5.261428571	21.89812143	1.51263	1
23 2 2018 HONO	HONO	SWE	SWE	595	18	695	0.856115108	23	2	1	1	Jan	2018	8.766666667	15.7	6.936890639	11	3.601342282	57.68084	11.59186	56.73239407	12.40022438	6.95	7.766666667	14.7	15.5	NIGHT	5.698571429	18.57639857	1.15071	1
3 2 2016 HONO	HONO	SWE	SWE	119	9	168	0.708333333	3	2	1	1	Jan	2016	8.766666667	15.7	6.936890639	6	3.9008	57.68084	11.59186	56.73239407	12.40022438	6.95	7.766666667	14.7	15.5	NIGHT	5.621428571	16.23257714	1.18285	1
14 2 2018 HONO	HONO	SWE	SWE	96	7	146	0.657534247	14	2	1	1	Jan	2018	8.766666667	15.7	6.936890639	5	3.601342282	57.68084	11.59186	56.73239407	12.40022438	6.95	7.766666667	14.7	15.5	DAY	5.698571429	18.57639857	1.15071	1
0 2 2017 HONO	HONO	SWE	SWE	0	1	5	0	0	2	1	1	Jan	2017	8.766666667	15.7	6.936890639	1	4.405714286	57.68084	11.59186	56.73239407	12.40022438	6.95	7.766666667	14.7	15.5	NIGHT	5.261428571	21.89812143	1.51263	0
1 2 2023 HONO	HONO	SWE	SWE	760	2235	3615	0.210235131	1	2	1	1	Jan	2023	8.766666667	15.7	6.936890639	22	5.2064	57.68084	11.59186	56.73239407	12.40022438	6.95	7.766666667	14.7	15.5	NIGHT	6.951428571	23.20822334	0.796994712	1
4 2 2023 HONO	HONO	SWE	SWE	3167	2268	6110	0.518330606	4	2	1	1	Jan	2023	8.766666667	15.7	6.936890639	23	5.2064	57.68084	11.59186	56.73239407	12.40022438	6.95	7.766666667	14.7	15.5	NIGHT	6.951428571	23.20822334	0.796994712	1
14 2 2016 HONO	HONO	SWE	SWE	73	5	83	0.879518072	14	2	1	1	Jan	2016	8.766666667	15.7	6.936890639	4	3.9008	57.68084	11.59186	56.73239407	12.40022438	6.95	7.766666667	14.7	15.5	DAY	5.621428571	16.23257714	1.18285	1
21 2 2016 HONO	HONO	SWE	SWE	0	6	59	0	21	2	1	1	Jan	2016	8.766666667	15.7	6.936890639	4	3.9008	57.68084	11.59186	56.73239407	12.40022438	6.95	7.766666667	14.7	15.5	NIGHT	5.621428571	16.23257714	1.18285	0
2 2 2018 HONO	HONO	SWE	SWE	0	3	27	0	2	2	1	1	Jan	2018	8.766666667	15.7	6.936890639	2	3.601342282	57.68084	11.59186	56.73239407	12.40022438	6.95	7.766666667	14.7	15.5	NIGHT	5.698571429	18.57639857	1.15071	0
14 2 2021 HONO	HONO	SWE	SWE	351	9373	10106	0.034731842	14	2	1	1	Jan	2021	8.766666667	15.7	6.936890639	4	9.561764706	57.68084	11.59186	56.73239407	12.40022438	6.95	7.766666667	14.7	15.5	DAY	5.915714286	17.65408714	1.2531	1
21 2 2021 HONO	HONO	SWE	SWE	118	1112	1650	0.071515152	21	2	1	1	Jan	2021	8.766666667	15.7	6.936890639	13	9.561764706	57.68084	11.59186	56.73239407	12.40022438	6.95	7.766666667	14.7	15.5	NIGHT	5.915714286	17.65408714	1.2531	1
17 2 2018 HONO	HONO	SWE	SWE	861	65	1741	0.494543366	17	2	1	1	Jan	2018	8.766666667	15.7	6.936890639	33	3.601342282	57.68084	11.59186	56.73239407	12.40022438	6.95	7.766666667	14.7	15.5	NIGHT	5.698571429	18.57639857	1.15071	1
3 2 2018 HONO	HONO	SWE	SWE	0	12	158	0	3	2	1	1	Jan	2018	8.766666667	15.7	6.936890639	9	3.601342282	57.68084	11.59186	56.73239407	12.40022438	6.95	7.766666667	14.7	15.5	NIGHT	5.698571429	18.57639857	1.15071	0
0 2 2018 HONO	HONO	SWE	SWE	624	31	831	0.750902527	0	2	1	1	Jan	2018	8.766666667	15.7	6.936890639	25	3.601342282	57.68084	11.59186	56.73239407	12.40022438	6.95	7.766666667	14.7	15.5	NIGHT	5.698571429	18.57639857	1.15071	1
17 2 2017 HONO	HONO	SWE	SWE	284	52	1238	0.229402262	17	2	1	1	Jan	2017	8.766666667	15.7	6.936890639	14	4.405714286	57.68084	11.59186	56.73239407	12.40022438	6.95	7.766666667	14.7	15.5	NIGHT	5.261428571	21.89812143	1.51263	1
23 2 2022 HONO	HONO	SWE	SWE	49	182	773	0.063389392	23	2	1	1	Jan	2022	8.766666667	15.7	6.936890639	22	4.447058824	57.68084	11.59186	56.73239407	12.40022438	6.95	7.766666667	14.7	15.5	NIGHT	9.44	23.56692886	1.076406973	1
19 2 2022 HONO	HONO	SWE	SWE	11	330	1021	0.010773751	19	2	1	1	Jan	2022	8.766666667	15.7	6.936890639	24	4.447058824	57.68084	11.59186	56.73239407	12.40022438	6.95	7.766666667	14.7	15.5	NIGHT	9.44	23.56692886	1.076406973	1
19 2 2018 HONO	HONO	SWE	SWE	284	18	408	0.696078431	19	2	1	1	Jan	2018	8.766666667	15.7	6.936890639	11	3.601342282	57.68084	11.59186	56.73239407	12.40022438	6.95	7.766666667	14.7	15.5	NIGHT	5.698571429	18.57639857	1.15071	1
6 2 2017 HONO	HONO	SWE	SWE	119	18	326	0.365030675	6	2	1	1	Jan	2017	8.766666667	15.7	6.936890639	10	4.405714286	57.68084	11.59186	56.73239407	12.40022438	6.95	7.766666667	14.7	15.5	NIGHT	5.261428571	21.89812143	1.51263	1
6 2 2023 HONO	HONO	SWE	SWE	1189	2804	4243	0.280226255	6	2	1	1	Jan	2023	8.766666667	15.7	6.936890639	8	5.2064	57.68084	11.59186	56.73239407	12.40022438	6.95	7.766666667	14.7	15.5	NIGHT	6.951428571	23.20822334	0.796994712	1
6 2 2018 HONO	HONO	SWE	SWE	18	4	48	0.375	6	2	1	1	Jan	2018	8.766666667	15.7	6.936890639	4	3.601342282	57.68084	11.59186	56.73239407	12.40022438	6.95	7.766666667	14.7	15.5	NIGHT	5.698571429	18.57639857	1.15071	1
8 2 2018 HONO	HONO	SWE	SWE	387	41	753	0.513944223	8	2	1	1	Jan	2018	8.766666667	15.7	6.936890639	19	3.601342282	57.68084	11.59186	56.73239407	12.40022438	6.95	7.766666667	14.7	15.5	DAY	5.698571429	18.57639857	1.15071	1
17 2 2016 HONO	HONO	SWE	SWE	1730	76	2620	0.660305344	17	2	1	1	Jan	2016	8.766666667	15.7	6.936890639	21	3.9008	57.68084	11.59186	56.73239407	12.40022438	6.95	7.766666667	14.7	15.5	NIGHT	5.621428571	16.23257714	1.18285	1
6 2 2021 HONO	HONO	SWE	SWE	2881	6300	11420	0.252276708	6	2	1	1	Jan	2021	8.766666667	15.7	6.936890639	31	9.561764706	57.68084	11.59186	56.73239407	12.40022438	6.95	7.766666667	14.7	15.5	NIGHT	5.915714286	17.65408714	1.2531	1
19 2 2021 HONO	HONO	SWE	SWE	101	751	1469	0.068754255	19	2	1	1	Jan	2021	8.766666667	15.7	6.936890639	29	9.561764706	57.68084	11.59186	56.73239407	12.40022438	6.95	7.766666667	14.7	15.5	NIGHT	5.915714286	17.65408714	1.2531	1
13 2 2023 HONO	HONO	SWE	SWE	101	873	1037	0.097396336	13	2	1	1	Jan	2023	8.766666667	15.7	6.936890639	1	5.2064	57.68084	11.59186	56.73239407	12.40022438	6.95	7.766666667	14.7	15.5	DAY	6.951428571	23.20822334	0.796994712	1
0 2 2021 HONO	HONO	SWE	SWE	586	183	1231	0.476035743	0	2	1	1	Jan	2021	8.766666667	15.7	6.936890639	25	9.561764706	57.68084	11.59186	56.73239407	12.40022438	6.95	7.766666667	14.7	15.5	NIGHT	5.915714286	17.65408714	1.2531	1
19 2 2016 HONO	HONO	SWE	SWE	436	24	675	0.645925926	19	2	1	1	Jan	2016	8.766666667	15.7	6.936890639	11	3.9008	57.68084	11.59186	56.73239407	12.40022438	6.95	7.766666667	14.7	15.5	NIGHT	5.621428571	16.23257714	1.18285	1
10 2 2023 HONO	HONO	SWE	SWE	36	408	528	0.068181818	10	2	1	1	Jan	2023	8.766666667	15.7	6.936890639	3	5.2064	57.68084	11.59186	56.73239407	12.40022438	6.95	7.766666667	14.7	15.5	DAY	6.951428571	23.20822334	0.796994712	1
10 2 2018 HONO	HONO	SWE	SWE	682	32	980	0.695918367	10	2	1	1	Jan	2018	8.766666667	15.7	6.936890639	14	3.601342282	57.68084	11.59186	56.73239407	12.40022438	6.95	7.766666667	14.7	15.5	DAY	5.698571429	18.57639857	1.15071	1
7 2 2018 HONO	HONO	SWE	SWE	795	69	1305	0.609195402	7	2	1	1	Jan	2018	8.766666667	15.7	6.936890639	26	3.601342282	57.68084	11.59186	56.73239407	12.40022438	6.95	7.766666667	14.7	15.5	DAWN	5.698571429	18.57639857	1.15071	1
11 2 2018 HONO	HONO	SWE	SWE	121	6	133	0.909774436	11	2	1	1	Jan	2018	8.766666667	15.7	6.936890639	3	3.601342282	57.68084	11.59186	56.73239407	12.40022438	6.95	7.766666667	14.7	15.5	DAY	5.698571429	18.57639857	1.15071	1
5 2 2018 HONO	HONO	SWE	SWE	364	17	498	0.730923695	5	2	1	1	Jan	2018	8.766666667	15.7	6.936890639	10	3.601342282	57.68084	11.59186	56.73239407	12.40022438	6.95	7.766666667	14.7	15.5	NIGHT	5.698571429	18.57639857	1.15071	1
1 2 2018 HONO	HONO	SWE	SWE	29	3	46	0.630434783	1	2	1	1	Jan	2018	8.766666667	15.7	6.936890639	2	3.601342282	57.68084	11.59186	56.73239407	12.40022438	6.95	7.766666667	14.7	15.5	NIGHT	5.698571429	18.57639857	1.15071	1
1 2 2022 HONO	HONO	SWE	SWE	94	712	1468	0.064032698	1	2	1	1	Jan	2022	8.766666667	15.7	6.936890639	24	4.447058824	57.68084	11.59186	56.73239407	12.40022438	6.95	7.766666667	14.7	15.5	NIGHT	9.44	23.56692886	1.076406973	1
12 2 2018 HONO	HONO	SWE	SWE	13	21	288	0.045138889	12	2	1	1	Jan	2018	8.766666667	15.7	6.936890639	7	3.601342282	57.68084	11.59186	56.73239407	12.40022438	6.95	7.766666667	14.7	15.5	DAY	5.698571429	18.57639857	1.15071	1
14 2 2017 HONO	HONO	SWE	SWE	541	10	571	0.947460595	14	2	1	1	Jan	2017	8.766666667	15.7	6.936890639	5	4.405714286	57.68084	11.59186	56.73239407	12.40022438	6.95	7.766666667	14.7	15.5	DAY	5.261428571	21.89812143	1.51263	1
22 2 2023 HONO	HONO	SWE	SWE	2437	1538	4307	0.565823079	22	2	1	1	Jan	2023	8.766666667	15.7	6.936890639	12	5.2064	57.68084	11.59186	56.73239407	12.40022438	6.95	7.766666667	14.7	15.5	NIGHT	6.951428571	23.20822334	0.796994712	1
1 2 2021 HONO	HONO	SWE	SWE	322	730	1429	0.2253324	1	2	1	1	Jan	2021	8.766666667	15.7	6.936890639	21	9.561764706	57.68084	11.59186	56.73239407	12.40022438	6.95	7.766666667	14.7	15.5	NIGHT	5.915714286	17.65408714	1.2531	1
8 2 2023 HONO	HONO	SWE	SWE	903	1957	3938	0.229304215	8	2	1	1	Jan	2023	8.766666667	15.7	6.936890639	6	5.2064	57.68084	11.59186	56.73239407	12.40022438	6.95	7.766666667	14.7	15.5	DAY	6.951428571	23.20822334	0.796994712	1
20 2 2023 HONO	HONO	SWE	SWE	1477	2231	4480	0.3296875	20	2	1	1	Jan	2023	8.766666667	15.7	6.936890639	10	5.2064	57.68084	11.59186	56.73239407	12.40022438	6.95	7.766666667	14.7	15.5	NIGHT	6.951428571	23.20822334	0.796994712	1
22 2 2022 HONO	HONO	SWE	SWE	18	189	478	0.037656904	22	2	1	1	Jan	2022	8.766666667	15.7	6.936890639	17	4.447058824	57.68084	11.59186	56.73239407	12.40022438	6.95	7.766666667	14.7	15.5	NIGHT	9.44	23.56692886	1.076406973	1
21 2 2017 HONO	HONO	SWE	SWE	180	59	1010	0.178217822	21	2	1	1	Jan	2017	8.766666667	15.7	6.936890639	24	4.405714286	57.68084	11.59186	56.73239407	12.40022438	6.95	7.766666667	14.7	15.5	NIGHT	5.261428571	21.89812143	1.51263	1
16 2 2016 HONO	HONO	SWE	SWE	352	28	799	0.440550688	16	2	1	1	Jan	2016	8.766666667	15.7	6.936890639	17	3.9008	57.68084	11.59186	56.73239407	12.40022438	6.95	7.766666667	14.7	15.5	NIGHT	5.621428571	16.23257714	1.18285	1
4 2 2018 HONO	HONO	SWE	SWE	964	49	1453	0.663454921	4	2	1	1	Jan	2018	8.766666667	15.7	6.936890639	20	3.601342282	57.68084	11.59186	56.73239407	12.40022438	6.95	7.766666667	14.7	15.5	NIGHT	5.698571429	18.57639857	1.15071	1
5 2 2016 HONO	HONO	SWE	SWE	0	2	23	0	5	2	1	1	Jan	2016	8.766666667	15.7	6.936890639	2	3.9008	57.68084	11.59186	56.73239407	12.40022438	6.95	7.766666667	14.7	15.5	NIGHT	5.621428571	16.23257714	1.18285	0
15 2 2023 HONO	HONO	SWE	SWE	979	3682	5007	0.195526263	15	2	1	1	Jan	2023	8.766666667	15.7	6.936890639	10	5.2064	57.68084	11.59186	56.73239407	12.40022438	6.95	7.766666667	14.7	15.5	DUSK	6.951428571	23.20822334	0.796994712	1
2 2 2023 HONO	HONO	SWE	SWE	2441	1747	4775	0.511204188	2	2	1	1	Jan	2023	8.766666667	15.7	6.936890639	23	5.2064	57.68084	11.59186	56.73239407	12.40022438	6.95	7.766666667	14.7	15.5	NIGHT	6.951428571	23.20822334	0.796994712	1
18 2 2023 HONO	HONO	SWE	SWE	3207	5687	9361	0.342591603	18	2	1	1	Jan	2023	8.766666667	15.7	6.936890639	5	5.2064	57.68084	11.59186	56.73239407	12.40022438	6.95	7.766666667	14.7	15.5	NIGHT	6.951428571	23.20822334	0.796994712	1
10 2 2017 HONO	HONO	SWE	SWE	284	20	407	0.697788698	10	2	1	1	Jan	2017	8.766666667	15.7	6.936890639	14	4.405714286	57.68084	11.59186	56.73239407	12.40022438	6.95	7.766666667	14.7	15.5	DAY	5.261428571	21.89812143	1.51263	1
0 2 2022 HONO	HONO	SWE	SWE	1475	1758	4688	0.314633106	0	2	1	1	Jan	2022	8.766666667	15.7	6.936890639	36	4.447058824	57.68084	11.59186	56.73239407	12.40022438	6.95	7.766666667	14.7	15.5	NIGHT	9.44	23.56692886	1.076406973	1
0 2 2023 HONO	HONO	SWE	SWE	1948	748	3898	0.499743458	0	2	1	1	Jan	2023	8.766666667	15.7	6.936890639	41	5.2064	57.68084	11.59186	56.73239407	12.40022438	6.95	7.766666667	14.7	15.5	NIGHT	6.951428571	23.20822334	0.796994712	1
8 2 2017 HONO	HONO	SWE	SWE	203	19	506	0.401185771	8	2	1	1	Jan	2017	8.766666667	15.7	6.936890639	5	4.405714286	57.68084	11.59186	56.73239407	12.40022438	6.95	7.766666667	14.7	15.5	DAY	5.261428571	21.89812143	1.51263	1
4 2 2017 HONO	HONO	SWE	SWE	78	23	182	0.428571429	4	2	1	1	Jan	2017	8.766666667	15.7	6.936890639	4	4.405714286	57.68084	11.59186	56.73239407	12.40022438	6.95	7.766666667	14.7	15.5	NIGHT	5.261428571	21.89812143	1.51263	1
12 2 2022 HONO	HONO	SWE	SWE	58	98	209	0.277511962	12	2	1	1	Jan	2022	8.766666667	15.7	6.936890639	4	4.447058824	57.68084	11.59186	56.73239407	12.40022438	6.95	7.766666667	14.7	15.5	DAY	9.44	23.56692886	1.076406973	1
4 2 2016 HONO	HONO	SWE	SWE	45	5	85	0.529411765	4	2	1	1	Jan	2016	8.766666667	15.7	6.936890639	3	3.9008	57.68084	11.59186	56.73239407	12.40022438	6.95	7.766666667	14.7	15.5	NIGHT	5.621428571	16.23257714	1.18285	1
7 2 2017 HONO	HONO	SWE	SWE	9	4	51	0.176470588	7	2	1	1	Jan	2017	8.766666667	15.7	6.936890639	4	4.405714286	57.68084	11.59186	56.73239407	12.40022438	6.95	7.766666667	14.7	15.5	DAWN	5.261428571	21.89812143	1.51263	1
18 2 2018 HONO	HONO	SWE	SWE	29	12	157	0.184713376	18	2	1	1	Jan	2018	8.766666667	15.7	6.936890639	9	3.601342282	57.68084	11.59186	56.73239407	12.40022438	6.95	7.766666667	14.7	15.5	NIGHT	5.698571429	18.57639857	1.15071	1
13 2 2021 HONO	HONO	SWE	SWE	329	4038	4534	0.072562858	13	2	1	1	Jan	2021	8.766666667	15.7	6.936890639	1	9.561764706	57.68084	11.59186	56.73239407	12.40022438	6.95	7.766666667	14.7	15.5	DAY	5.915714286	17.65408714	1.2531	1
9 2 2018 HONO	HONO	SWE	SWE	117	17	274	0.427007299	9	2	1	1	Jan	2018	8.766666667	15.7	6.936890639	6	3.601342282	57.68084	11.59186	56.73239407	12.40022438	6.95	7.766666667	14.7	15.5	DAY	5.698571429	18.57639857	1.15071	1
9 2 2017 HONO	HONO	SWE	SWE	117	13	212	0.551886792	9	2	1	1	Jan	2017	8.766666667	15.7	6.936890639	11	4.405714286	57.68084	11.59186	56.73239407	12.40022438	6.95	7.766666667	14.7	15.5	DAY	5.261428571	21.89812143	1.51263	1
2 2 2022 HONO	HONO	SWE	SWE	136	564	1521	0.089414859	2	2	1	1	Jan	2022	8.766666667	15.7	6.936890639	27	4.447058824	57.68084	11.59186	56.73239407	12.40022438	6.95	7.766666667	14.7	15.5	NIGHT	9.44	23.56692886	1.076406973	1
19 2 2023 HONO	HONO	SWE	SWE	193	1102	1456	0.132554945	19	2	1	1	Jan	2023	8.766666667	15.7	6.936890639	5	5.2064	57.68084	11.59186	56.73239407	12.40022438	6.95	7.766666667	14.7	15.5	NIGHT	6.951428571	23.20822334	0.796994712	1
2 2 2016 HONO	HONO	SWE	SWE	58	7	109	0.532110092	2	2	1	1	Jan	2016	8.766666667	15.7	6.936890639	5	3.9008	57.68084	11.59186	56.73239407	12.40022438	6.95	7.766666667	14.7	15.5	NIGHT	5.621428571	16.23257714	1.18285	1
16 2 2018 HONO	HONO	SWE	SWE	787	88	1798	0.437708565	16	2	1	1	Jan	2018	8.766666667	15.7	6.936890639	23	3.601342282	57.68084	11.59186	56.73239407	12.40022438	6.95	7.766666667	14.7	15.5	NIGHT	5.698571429	18.57639857	1.15071	1
13 2 2017 HONO	HONO	SWE	SWE	184	9	253	0.727272727	13	2	1	1	Jan	2017	8.766666667	15.7	6.936890639	5	4.405714286	57.68084	11.59186	56.73239407	12.40022438	6.95	7.766666667	14.7	15.5	DAY	5.261428571	21.89812143	1.51263	1
14 2 2023 HONO	HONO	SWE	SWE	1876	1826	4223	0.444233957	14	2	1	1	Jan	2023	8.766666667	15.7	6.936890639	20	5.2064	57.68084	11.59186	56.73239407	12.40022438	6.95	7.766666667	14.7	15.5	DAY	6.951428571	23.20822334	0.796994712	1
18 2 2016 HONO	HONO	SWE	SWE	50	11	145	0.344827586	18	2	1	1	Jan	2016	8.766666667	15.7	6.936890639	5	3.9008	57.68084	11.59186	56.73239407	12.40022438	6.95	7.766666667	14.7	15.5	NIGHT	5.621428571	16.23257714	1.18285	1
11 2 2017 HONO	HONO	SWE	SWE	89	17	401	0.221945137	11	2	1	1	Jan	2017	8.766666667	15.7	6.936890639	11	4.405714286	57.68084	11.59186	56.73239407	12.40022438	6.95	7.766666667	14.7	15.5	DAY	5.261428571	21.89812143	1.51263	1
2 2 2021 HONO	HONO	SWE	SWE	5055	4744	14296	0.353595411	2	2	1	1	Jan	2021	8.766666667	15.7	6.936890639	55	9.561764706	57.68084	11.59186	56.73239407	12.40022438	6.95	7.766666667	14.7	15.5	NIGHT	5.915714286	17.65408714	1.2531	1
19 2 2017 HONO	HONO	SWE	SWE	405	47	1081	0.374653099	19	2	1	1	Jan	2017	8.766666667	15.7	6.936890639	21	4.405714286	57.68084	11.59186	56.73239407	12.40022438	6.95	7.766666667	14.7	15.5	NIGHT	5.261428571	21.89812143	1.51263	1
21 2 2018 HONO	HONO	SWE	SWE	73	28	326	0.22392638	21	2	1	1	Jan	2018	8.766666667	15.7	6.936890639	14	3.601342282	57.68084	11.59186	56.73239407	12.40022438	6.95	7.766666667	14.7	15.5	NIGHT	5.698571429	18.57639857	1.15071	1
21 2 2023 HONO	HONO	SWE	SWE	366	1097	1551	0.235976789	21	2	1	1	Jan	2023	8.766666667	15.7	6.936890639	1	5.2064	57.68084	11.59186	56.73239407	12.40022438	6.95	7.766666667	14.7	15.5	NIGHT	6.951428571	23.20822334	0.796994712	1
16 2 2017 HONO	HONO	SWE	SWE	355	24	596	0.595637584	16	2	1	1	Jan	2017	8.766666667	15.7	6.936890639	12	4.405714286	57.68084	11.59186	56.73239407	12.40022438	6.95	7.766666667	14.7	15.5	NIGHT	5.261428571	21.89812143	1.51263	1
5 2 2023 HONO	HONO	SWE	SWE	2210	2776	5385	0.410399257	5	2	1	1	Jan	2023	8.766666667	15.7	6.936890639	8	5.2064	57.68084	11.59186	56.73239407	12.40022438	6.95	7.766666667	14.7	15.5	NIGHT	6.951428571	23.20822334	0.796994712	1
18 2 2017 HONO	HONO	SWE	SWE	112	21	550	0.203636364	18	2	1	1	Jan	2017	8.766666667	15.7	6.936890639	12	4.405714286	57.68084	11.59186	56.73239407	12.40022438	6.95	7.766666667	14.7	15.5	NIGHT	5.261428571	21.89812143	1.51263	1
5 2 2022 HONO	HONO	SWE	SWE	467	978	2175	0.214712644	5	2	1	1	Jan	2022	8.766666667	15.7	6.936890639	34	4.447058824	57.68084	11.59186	56.73239407	12.40022438	6.95	7.766666667	14.7	15.5	NIGHT	9.44	23.56692886	1.076406973	1
7 2 2016 HONO	HONO	SWE	SWE	0	1	7	0	7	2	1	1	Jan	2016	8.766666667	15.7	6.936890639	1	3.9008	57.68084	11.59186	56.73239407	12.40022438	6.95	7.766666667	14.7	15.5	DAWN	5.621428571	16.23257714	1.18285	0
1 2 2016 LISEA1	LISEA1	FRA	FRASOUTH	3	39	43	0.069767442	1	2	1	1	Jan	2016	8.516666667	17.41666667	8.903606172	1	12	44.65142	1.44683	44.59581743	1.37568293	6.966666667	7.516666667	16.41666667	16.96666667	NIGHT	14.56285714	35.06053543	1.511215602	1
9 2 2016 LISEA1	LISEA1	FRA	FRASOUTH	2	63	67	0.029850746	9	2	1	1	Jan	2016	8.516666667	17.41666667	8.903606172	1	12	44.65142	1.44683	44.59581743	1.37568293	6.966666667	7.516666667	16.41666667	16.96666667	DAY	14.56285714	35.06053543	1.511215602	1
8 2 2016 LISEA4	LISEA4	FRA	FRASOUTH	16	197	263	0.060836502	8	2	1	1	Jan	2016	8.516666667	17.41666667	8.903606172	7	13.356	44.59833	1.45333	44.59581743	1.37568293	6.966666667	7.516666667	16.41666667	16.96666667	DAY	14.56285714	35.06053543	1.511215602	1
18 2 2016 LISEA4	LISEA4	FRA	FRASOUTH	17	268	303	0.056105611	18	2	1	1	Jan	2016	8.516666667	17.41666667	8.903606172	7	13.356	44.59833	1.45333	44.59581743	1.37568293	6.966666667	7.516666667	16.41666667	16.96666667	NIGHT	14.56285714	35.06053543	1.511215602	1
13 2 2016 LISEA4	LISEA4	FRA	FRASOUTH	1	4	5	0.2	13	2	1	1	Jan	2016	8.516666667	17.41666667	8.903606172	1	13.356	44.59833	1.45333	44.59581743	1.37568293	6.966666667	7.516666667	16.41666667	16.96666667	DAY	14.56285714	35.06053543	1.511215602	1
5 2 2016 LISEA4	LISEA4	FRA	FRASOUTH	1	9	10	0.1	5	2	1	1	Jan	2016	8.516666667	17.41666667	8.903606172	1	13.356	44.59833	1.45333	44.59581743	1.37568293	6.966666667	7.516666667	16.41666667	16.96666667	NIGHT	14.56285714	35.06053543	1.511215602	1
2 2 2016 LISEA4	LISEA4	FRA	FRASOUTH	14	121	270	0.051851852	2	2	1	1	Jan	2016	8.516666667	17.41666667	8.903606172	8	13.356	44.59833	1.45333	44.59581743	1.37568293	6.966666667	7.516666667	16.41666667	16.96666667	NIGHT	14.56285714	35.06053543	1.511215602	1
4 2 2016 LISEA4	LISEA4	FRA	FRASOUTH	22	223	245	0.089795918	4	2	1	1	Jan	2016	8.516666667	17.41666667	8.903606172	5	13.356	44.59833	1.45333	44.59581743	1.37568293	6.966666667	7.516666667	16.41666667	16.96666667	NIGHT	14.56285714	35.06053543	1.511215602	1
16 2 2016 LISEA4	LISEA4	FRA	FRASOUTH	4	74	78	0.051282051	16	2	1	1	Jan	2016	8.516666667	17.41666667	8.903606172	2	13.356	44.59833	1.45333	44.59581743	1.37568293	6.966666667	7.516666667	16.41666667	16.96666667	DAY	14.56285714	35.06053543	1.511215602	1
14 2 2022 LMIDD1	LMIDD1	SWE	SWE	38	615	715	0.053146853	14	2	1	1	Jan	2022	8.766666667	15.7	6.936890639	13	8.255555556	56.98736	11.91983	56.73239407	12.40022438	6.95	7.766666667	14.7	15.5	DAY	9.44	23.56692886	1.076406973	1
14 2 2020 LMIDD1	LMIDD1	SWE	SWE	0	35	36	0	14	2	1	1	Jan	2020	8.766666667	15.7	6.936890639	1	4.23125	56.98736	11.91983	56.73239407	12.40022438	6.95	7.766666667	14.7	15.5	DAY	6.904285714	21.38868	1.28509	0
13 2 2022 LMIDD1	LMIDD1	SWE	SWE	235	109	366	0.642076503	13	2	1	1	Jan	2022	8.766666667	15.7	6.936890639	11	8.255555556	56.98736	11.91983	56.73239407	12.40022438	6.95	7.766666667	14.7	15.5	DAY	9.44	23.56692886	1.076406973	1
11 2 2021 LMIDD1	LMIDD1	SWE	SWE	287	5408	5894	0.048693587	11	2	1	1	Jan	2021	8.766666667	15.7	6.936890639	40	6.345454545	56.98736	11.91983	56.73239407	12.40022438	6.95	7.766666667	14.7	15.5	DAY	5.915714286	17.65408714	1.2531	1
9 2 2022 LMIDD1	LMIDD1	SWE	SWE	54	655	753	0.071713147	9	2	1	1	Jan	2022	8.766666667	15.7	6.936890639	11	8.255555556	56.98736	11.91983	56.73239407	12.40022438	6.95	7.766666667	14.7	15.5	DAY	9.44	23.56692886	1.076406973	1
3 2 2020 LMIDD1	LMIDD1	SWE	SWE	12	79	102	0.117647059	3	2	1	1	Jan	2020	8.766666667	15.7	6.936890639	1	4.23125	56.98736	11.91983	56.73239407	12.40022438	6.95	7.766666667	14.7	15.5	NIGHT	6.904285714	21.38868	1.28509	1
12 2 2021 LMIDD1	LMIDD1	SWE	SWE	67	2539	2685	0.024953445	12	2	1	1	Jan	2021	8.766666667	15.7	6.936890639	22	6.345454545	56.98736	11.91983	56.73239407	12.40022438	6.95	7.766666667	14.7	15.5	DAY	5.915714286	17.65408714	1.2531	1
8 2 2021 LMIDD1	LMIDD1	SWE	SWE	941	5725	6897	0.136436132	8	2	1	1	Jan	2021	8.766666667	15.7	6.936890639	51	6.345454545	56.98736	11.91983	56.73239407	12.40022438	6.95	7.766666667	14.7	15.5	DAY	5.915714286	17.65408714	1.2531	1
9 2 2023 LMIDD1	LMIDD1	SWE	SWE	13	1075	1133	0.011473963	9	2	1	1	Jan	2023	8.766666667	15.7	6.936890639	9	5.342105263	56.98736	11.91983	56.73239407	12.40022438	6.95	7.766666667	14.7	15.5	DAY	6.951428571	23.20822334	0.796994712	1
0 2 2020 LMIDD1	LMIDD1	SWE	SWE	86	493	620	0.138709677	0	2	1	1	Jan	2020	8.766666667	15.7	6.936890639	3	4.23125	56.98736	11.91983	56.73239407	12.40022438	6.95	7.766666667	14.7	15.5	NIGHT	6.904285714	21.38868	1.28509	1
12 2 2023 LMIDD1	LMIDD1	SWE	SWE	221	294	552	0.400362319	12	2	1	1	Jan	2023	8.766666667	15.7	6.936890639	5	5.342105263	56.98736	11.91983	56.73239407	12.40022438	6.95	7.766666667	14.7	15.5	DAY	6.951428571	23.20822334	0.796994712	1
11 2 2023 LMIDD1	LMIDD1	SWE	SWE	106	659	821	0.12911084	11	2	1	1	Jan	2023	8.766666667	15.7	6.936890639	13	5.342105263	56.98736	11.91983	56.73239407	12.40022438	6.95	7.766666667	14.7	15.5	DAY	6.951428571	23.20822334	0.796994712	1
20 2 2023 LONG	LONG	IRL	RWB	0	6	7	0	20	2	1	1	Jan	2023	8.45	16.4	7.952055467	1	9.704878049	51.49866	9.53891	51.4785177	9.493447384	6.783333333	7.45	15.4	16.06666667	NIGHT	9.04	34.46800232	1.439166563	0
13 2 2023 LONG	LONG	IRL	RWB	18	25	48	0.375	13	2	1	1	Jan	2023	8.45	16.4	7.952055467	4	9.704878049	51.49866	9.53891	51.4785177	9.493447384	6.783333333	7.45	15.4	16.06666667	DAY	9.04	34.46800232	1.439166563	1
23 2 2023 LONG	LONG	IRL	RWB	28	12	41	0.682926829	23	2	1	1	Jan	2023	8.45	16.4	7.952055467	1	9.704878049	51.49866	9.53891	51.4785177	9.493447384	6.783333333	7.45	15.4	16.06666667	NIGHT	9.04	34.46800232	1.439166563	1
3 2 2023 LONG	LONG	IRL	RWB	0	8	9	0	3	2	1	1	Jan	2023	8.45	16.4	7.952055467	1	9.704878049	51.49866	9.53891	51.4785177	9.493447384	6.783333333	7.45	15.4	16.06666667	NIGHT	9.04	34.46800232	1.439166563	0
12 2 2023 LONG	LONG	IRL	RWB	43	146	202	0.212871287	12	2	1	1	Jan	2023	8.45	16.4	7.952055467	9	9.704878049	51.49866	9.53891	51.4785177	9.493447384	6.783333333	7.45	15.4	16.06666667	DAY	9.04	34.46800232	1.439166563	1
18 2 2023 LONG	LONG	IRL	RWB	0	12	13	0	18	2	1	1	Jan	2023	8.45	16.4	7.952055467	1	9.704878049	51.49866	9.53891	51.4785177	9.493447384	6.783333333	7.45	15.4	16.06666667	NIGHT	9.04	34.46800232	1.439166563	0
0 2 2023 LONG	LONG	IRL	RWB	0	36	37	0	0	2	1	1	Jan	2023	8.45	16.4	7.952055467	1	9.704878049	51.49866	9.53891	51.4785177	9.493447384	6.783333333	7.45	15.4	16.06666667	NIGHT	9.04	34.46800232	1.439166563	0
21 2 2023 LONG	LONG	IRL	RWB	38	6	46	0.826086957	21	2	1	1	Jan	2023	8.45	16.4	7.952055467	1	9.704878049	51.49866	9.53891	51.4785177	9.493447384	6.783333333	7.45	15.4	16.06666667	NIGHT	9.04	34.46800232	1.439166563	1
0 2 2022 LONG	LONG	IRL	RWB	0	5	6	0	0	2	1	1	Jan	2022	8.45	16.4	7.952055467	1	0	51.49866	9.53891	51.4785177	9.493447384	6.783333333	7.45	15.4	16.06666667	NIGHT	9.462857143	34.53499985	1.594766906	0
15 2 2023 LONG	LONG	IRL	RWB	16	51	72	0.222222222	15	2	1	1	Jan	2023	8.45	16.4	7.952055467	1	9.704878049	51.49866	9.53891	51.4785177	9.493447384	6.783333333	7.45	15.4	16.06666667	DAY	9.04	34.46800232	1.439166563	1
2 2 2011 LS2	LS2	IRL	BHB	60	452	534	0.112359551	2	2	1	1	Jan	2011	8.666666667	16.13333333	7.452126876	9	6.741666667	54.2883	9.844767	54.29274934	9.88101823	6.95	7.666666667	15.11666667	15.85	NIGHT	8.935714286	34.98336714	1.990562694	1
3 2 2011 LS2	LS2	IRL	BHB	24	129	166	0.144578313	3	2	1	1	Jan	2011	8.666666667	16.13333333	7.452126876	11	6.741666667	54.2883	9.844767	54.29274934	9.88101823	6.95	7.666666667	15.11666667	15.85	NIGHT	8.935714286	34.98336714	1.990562694	1
4 2 2011 LS2	LS2	IRL	BHB	23	75	104	0.221153846	4	2	1	1	Jan	2011	8.666666667	16.13333333	7.452126876	5	6.741666667	54.2883	9.844767	54.29274934	9.88101823	6.95	7.666666667	15.11666667	15.85	NIGHT	8.935714286	34.98336714	1.990562694	1
0 2 2011 LS2	LS2	IRL	BHB	122	1370	1578	0.077313054	0	2	1	1	Jan	2011	8.666666667	16.13333333	7.452126876	23	6.741666667	54.2883	9.844767	54.29274934	9.88101823	6.95	7.666666667	15.11666667	15.85	NIGHT	8.935714286	34.98336714	1.990562694	1
1 2 2011 LS2	LS2	IRL	BHB	120	653	813	0.147601476	1	2	1	1	Jan	2011	8.666666667	16.13333333	7.452126876	20	6.741666667	54.2883	9.844767	54.29274934	9.88101823	6.95	7.666666667	15.11666667	15.85	NIGHT	8.935714286	34.98336714	1.990562694	1
16 2 2013 LS4	LS4	IRL	BHB	0	453	471	0	16	2	1	1	Jan	2013	8.666666667	16.13333333	7.452126876	5	7.455284553	54.306367	9.987667	54.29274934	9.88101823	6.95	7.666666667	15.11666667	15.85	NIGHT	9.634285714	34.59752571	2.618480759	0
0 2 2012 LS4	LS4	IRL	BHB	1194	881	2122	0.56267672	0	2	1	1	Jan	2012	8.666666667	16.13333333	7.452126876	13	9.442528736	54.306367	9.987667	54.29274934	9.88101823	6.95	7.666666667	15.11666667	15.85	NIGHT	9.737142857	35.31950857	0.393476524	1
14 2 2013 LS4	LS4	IRL	BHB	0	650	680	0	14	2	1	1	Jan	2013	8.666666667	16.13333333	7.452126876	6	7.455284553	54.306367	9.987667	54.29274934	9.88101823	6.95	7.666666667	15.11666667	15.85	DAY	9.634285714	34.59752571	2.618480759	0
3 2 2013 LS4	LS4	IRL	BHB	0	50	55	0	3	2	1	1	Jan	2013	8.666666667	16.13333333	7.452126876	3	7.455284553	54.306367	9.987667	54.29274934	9.88101823	6.95	7.666666667	15.11666667	15.85	NIGHT	9.634285714	34.59752571	2.618480759	0
1 2 2013 LS4	LS4	IRL	BHB	0	115	127	0	1	2	1	1	Jan	2013	8.666666667	16.13333333	7.452126876	5	7.455284553	54.306367	9.987667	54.29274934	9.88101823	6.95	7.666666667	15.11666667	15.85	NIGHT	9.634285714	34.59752571	2.618480759	0
15 2 2013 LS4	LS4	IRL	BHB	0	33	37	0	15	2	1	1	Jan	2013	8.666666667	16.13333333	7.452126876	3	7.455284553	54.306367	9.987667	54.29274934	9.88101823	6.95	7.666666667	15.11666667	15.85	DAY	9.634285714	34.59752571	2.618480759	0
3 2 2012 LS4	LS4	IRL	BHB	0	17	18	0	3	2	1	1	Jan	2012	8.666666667	16.13333333	7.452126876	1	9.442528736	54.306367	9.987667	54.29274934	9.88101823	6.95	7.666666667	15.11666667	15.85	NIGHT	9.737142857	35.31950857	0.393476524	0
11 2 2013 LS4	LS4	IRL	BHB	0	25	29	0	11	2	1	1	Jan	2013	8.666666667	16.13333333	7.452126876	1	7.455284553	54.306367	9.987667	54.29274934	9.88101823	6.95	7.666666667	15.11666667	15.85	DAY	9.634285714	34.59752571	2.618480759	0
12 2 2013 LS4	LS4	IRL	BHB	2	618	641	0.003120125	12	2	1	1	Jan	2013	8.666666667	16.13333333	7.452126876	8	7.455284553	54.306367	9.987667	54.29274934	9.88101823	6.95	7.666666667	15.11666667	15.85	DAY	9.634285714	34.59752571	2.618480759	1
6 2 2011 LS4	LS4	IRL	BHB	0	162	173	0	6	2	1	1	Jan	2011	8.666666667	16.13333333	7.452126876	9	8.279032258	54.306367	9.987667	54.29274934	9.88101823	6.95	7.666666667	15.11666667	15.85	NIGHT	8.935714286	34.98336714	1.990562694	0
22 2 2012 LS4	LS4	IRL	BHB	0	30	31	0	22	2	1	1	Jan	2012	8.666666667	16.13333333	7.452126876	1	9.442528736	54.306367	9.987667	54.29274934	9.88101823	6.95	7.666666667	15.11666667	15.85	NIGHT	9.737142857	35.31950857	0.393476524	0
9 2 2013 LS4	LS4	IRL	BHB	0	25	26	0	9	2	1	1	Jan	2013	8.666666667	16.13333333	7.452126876	0	7.455284553	54.306367	9.987667	54.29274934	9.88101823	6.95	7.666666667	15.11666667	15.85	DAY	9.634285714	34.59752571	2.618480759	0
4 2 2012 LS4	LS4	IRL	BHB	0	0	5	0	4	2	1	1	Jan	2012	8.666666667	16.13333333	7.452126876	1	9.442528736	54.306367	9.987667	54.29274934	9.88101823	6.95	7.666666667	15.11666667	15.85	NIGHT	9.737142857	35.31950857	0.393476524	0
7 2 2013 LS4	LS4	IRL	BHB	0	23	24	0	7	2	1	1	Jan	2013	8.666666667	16.13333333	7.452126876	1	7.455284553	54.306367	9.987667	54.29274934	9.88101823	6.95	7.666666667	15.11666667	15.85	DAWN	9.634285714	34.59752571	2.618480759	0
4 2 2013 LS4	LS4	IRL	BHB	4	48	56	0.071428571	4	2	1	1	Jan	2013	8.666666667	16.13333333	7.452126876	1	7.455284553	54.306367	9.987667	54.29274934	9.88101823	6.95	7.666666667	15.11666667	15.85	NIGHT	9.634285714	34.59752571	2.618480759	1
0 2 2013 LS4	LS4	IRL	BHB	18	192	222	0.081081081	0	2	1	1	Jan	2013	8.666666667	16.13333333	7.452126876	11	7.455284553	54.306367	9.987667	54.29274934	9.88101823	6.95	7.666666667	15.11666667	15.85	NIGHT	9.634285714	34.59752571	2.618480759	1
23 2 2011 LS4	LS4	IRL	BHB	0	82	87	0	23	2	1	1	Jan	2011	8.666666667	16.13333333	7.452126876	0	8.279032258	54.306367	9.987667	54.29274934	9.88101823	6.95	7.666666667	15.11666667	15.85	NIGHT	8.935714286	34.98336714	1.990562694	0
2 2 2012 LS4	LS4	IRL	BHB	0	28	31	0	2	2	1	1	Jan	2012	8.666666667	16.13333333	7.452126876	0	9.442528736	54.306367	9.987667	54.29274934	9.88101823	6.95	7.666666667	15.11666667	15.85	NIGHT	9.737142857	35.31950857	0.393476524	0
7 2 2012 LS4	LS4	IRL	BHB	220	266	499	0.440881764	7	2	1	1	Jan	2012	8.666666667	16.13333333	7.452126876	7	9.442528736	54.306367	9.987667	54.29274934	9.88101823	6.95	7.666666667	15.11666667	15.85	DAWN	9.737142857	35.31950857	0.393476524	1
14 2 2011 LS4	LS4	IRL	BHB	0	9	10	0	14	2	1	1	Jan	2011	8.666666667	16.13333333	7.452126876	1	8.279032258	54.306367	9.987667	54.29274934	9.88101823	6.95	7.666666667	15.11666667	15.85	DAY	8.935714286	34.98336714	1.990562694	0
19 2 2013 LS4	LS4	IRL	BHB	53	267	335	0.158208955	19	2	1	1	Jan	2013	8.666666667	16.13333333	7.452126876	4	7.455284553	54.306367	9.987667	54.29274934	9.88101823	6.95	7.666666667	15.11666667	15.85	NIGHT	9.634285714	34.59752571	2.618480759	1
8 2 2012 LS4	LS4	IRL	BHB	59	214	285	0.207017544	8	2	1	1	Jan	2012	8.666666667	16.13333333	7.452126876	8	9.442528736	54.306367	9.987667	54.29274934	9.88101823	6.95	7.666666667	15.11666667	15.85	DAY	9.737142857	35.31950857	0.393476524	1
7 2 2011 LS4	LS4	IRL	BHB	0	205	224	0	7	2	1	1	Jan	2011	8.666666667	16.13333333	7.452126876	9	8.279032258	54.306367	9.987667	54.29274934	9.88101823	6.95	7.666666667	15.11666667	15.85	DAWN	8.935714286	34.98336714	1.990562694	0
8 2 2013 LS4	LS4	IRL	BHB	16	22	45	0.355555556	8	2	1	1	Jan	2013	8.666666667	16.13333333	7.452126876	2	7.455284553	54.306367	9.987667	54.29274934	9.88101823	6.95	7.666666667	15.11666667	15.85	DAY	9.634285714	34.59752571	2.618480759	1
21 2 2012 LS4	LS4	IRL	BHB	259	531	824	0.314320388	21	2	1	1	Jan	2012	8.666666667	16.13333333	7.452126876	12	9.442528736	54.306367	9.987667	54.29274934	9.88101823	6.95	7.666666667	15.11666667	15.85	NIGHT	9.737142857	35.31950857	0.393476524	1
18 2 2013 LS4	LS4	IRL	BHB	0	269	289	0	18	2	1	1	Jan	2013	8.666666667	16.13333333	7.452126876	10	7.455284553	54.306367	9.987667	54.29274934	9.88101823	6.95	7.666666667	15.11666667	15.85	NIGHT	9.634285714	34.59752571	2.618480759	0
21 2 2010 LS4	LS4	IRL	BHB	5	5	12	0.416666667	21	2	1	1	Jan	2010	8.666666667	16.13333333	7.452126876	2	8.153448276	54.306367	9.987667	54.29274934	9.88101823	6.95	7.666666667	15.11666667	15.85	NIGHT	9.024285714	34.89639143	1.014261527	1
23 2 2012 LS4	LS4	IRL	BHB	19	282	312	0.060897436	23	2	1	1	Jan	2012	8.666666667	16.13333333	7.452126876	4	9.442528736	54.306367	9.987667	54.29274934	9.88101823	6.95	7.666666667	15.11666667	15.85	NIGHT	9.737142857	35.31950857	0.393476524	1
5 2 2013 LS4	LS4	IRL	BHB	24	81	112	0.214285714	5	2	1	1	Jan	2013	8.666666667	16.13333333	7.452126876	2	7.455284553	54.306367	9.987667	54.29274934	9.88101823	6.95	7.666666667	15.11666667	15.85	NIGHT	9.634285714	34.59752571	2.618480759	1
14 2 2012 LS4	LS4	IRL	BHB	70	2	74	0.945945946	14	2	1	1	Jan	2012	8.666666667	16.13333333	7.452126876	2	9.442528736	54.306367	9.987667	54.29274934	9.88101823	6.95	7.666666667	15.11666667	15.85	DAY	9.737142857	35.31950857	0.393476524	1
21 2 2013 LS4	LS4	IRL	BHB	91	1610	1826	0.049835706	21	2	1	1	Jan	2013	8.666666667	16.13333333	7.452126876	31	7.455284553	54.306367	9.987667	54.29274934	9.88101823	6.95	7.666666667	15.11666667	15.85	NIGHT	9.634285714	34.59752571	2.618480759	1
23 2 2013 LS4	LS4	IRL	BHB	0	45	50	0	23	2	1	1	Jan	2013	8.666666667	16.13333333	7.452126876	5	7.455284553	54.306367	9.987667	54.29274934	9.88101823	6.95	7.666666667	15.11666667	15.85	NIGHT	9.634285714	34.59752571	2.618480759	0
22 2 2011 LS4	LS4	IRL	BHB	301	808	1155	0.260606061	22	2	1	1	Jan	2011	8.666666667	16.13333333	7.452126876	8	8.279032258	54.306367	9.987667	54.29274934	9.88101823	6.95	7.666666667	15.11666667	15.85	NIGHT	8.935714286	34.98336714	1.990562694	1
17 2 2013 LS4	LS4	IRL	BHB	0	26	29	0	17	2	1	1	Jan	2013	8.666666667	16.13333333	7.452126876	2	7.455284553	54.306367	9.987667	54.29274934	9.88101823	6.95	7.666666667	15.11666667	15.85	NIGHT	9.634285714	34.59752571	2.618480759	0
20 2 2011 LS4	LS4	IRL	BHB	5	523	569	0.008787346	20	2	1	1	Jan	2011	8.666666667	16.13333333	7.452126876	8	8.279032258	54.306367	9.987667	54.29274934	9.88101823	6.95	7.666666667	15.11666667	15.85	NIGHT	8.935714286	34.98336714	1.990562694	1
20 2 2012 LS4	LS4	IRL	BHB	0	0	5	0	20	2	1	1	Jan	2012	8.666666667	16.13333333	7.452126876	1	9.442528736	54.306367	9.987667	54.29274934	9.88101823	6.95	7.666666667	15.11666667	15.85	NIGHT	9.737142857	35.31950857	0.393476524	0
10 2 2011 LS4	LS4	IRL	BHB	0	125	133	0	10	2	1	1	Jan	2011	8.666666667	16.13333333	7.452126876	6	8.279032258	54.306367	9.987667	54.29274934	9.88101823	6.95	7.666666667	15.11666667	15.85	DAY	8.935714286	34.98336714	1.990562694	0
13 2 2012 LS4	LS4	IRL	BHB	28	1	30	0.933333333	13	2	1	1	Jan	2012	8.666666667	16.13333333	7.452126876	1	9.442528736	54.306367	9.987667	54.29274934	9.88101823	6.95	7.666666667	15.11666667	15.85	DAY	9.737142857	35.31950857	0.393476524	1
22 2 2013 LS4	LS4	IRL	BHB	42	1508	1667	0.025194961	22	2	1	1	Jan	2013	8.666666667	16.13333333	7.452126876	22	7.455284553	54.306367	9.987667	54.29274934	9.88101823	6.95	7.666666667	15.11666667	15.85	NIGHT	9.634285714	34.59752571	2.618480759	1
21 2 2011 LS4	LS4	IRL	BHB	56	308	392	0.142857143	21	2	1	1	Jan	2011	8.666666667	16.13333333	7.452126876	17	8.279032258	54.306367	9.987667	54.29274934	9.88101823	6.95	7.666666667	15.11666667	15.85	NIGHT	8.935714286	34.98336714	1.990562694	1
20 2 2013 LS4	LS4	IRL	BHB	47	60	114	0.412280702	20	2	1	1	Jan	2013	8.666666667	16.13333333	7.452126876	5	7.455284553	54.306367	9.987667	54.29274934	9.88101823	6.95	7.666666667	15.11666667	15.85	NIGHT	9.634285714	34.59752571	2.618480759	1
13 2 2013 LS4	LS4	IRL	BHB	0	390	428	0	13	2	1	1	Jan	2013	8.666666667	16.13333333	7.452126876	13	7.455284553	54.306367	9.987667	54.29274934	9.88101823	6.95	7.666666667	15.11666667	15.85	DAY	9.634285714	34.59752571	2.618480759	0
8 2 2011 LS4	LS4	IRL	BHB	0	11	13	0	8	2	1	1	Jan	2011	8.666666667	16.13333333	7.452126876	2	8.279032258	54.306367	9.987667	54.29274934	9.88101823	6.95	7.666666667	15.11666667	15.85	DAY	8.935714286	34.98336714	1.990562694	0
21 2 2020 NVSK4	NVSK4	SWE	SWE	0	250	264	0	21	2	1	1	Jan	2020	8.766666667	15.7	6.936890639	3	6.107692308	56.32758	12.40308	56.73239407	12.40022438	6.95	7.766666667	14.7	15.5	NIGHT	6.904285714	21.38868	1.28509	0
15 2 2020 NVSK4	NVSK4	SWE	SWE	38	38	83	0.457831325	15	2	1	1	Jan	2020	8.766666667	15.7	6.936890639	1	6.107692308	56.32758	12.40308	56.73239407	12.40022438	6.95	7.766666667	14.7	15.5	DUSK	6.904285714	21.38868	1.28509	1
12 2 2020 NVSK6	NVSK6	SWE	SWE	10	4	15	0.666666667	12	2	1	1	Jan	2020	8.766666667	15.7	6.936890639	1	3.64	56.21727	12.49011	56.73239407	12.40022438	6.95	7.766666667	14.7	15.5	DAY	6.904285714	21.38868	1.28509	1
9 2 2021 SHERKIN	SHERKIN	IRL	RWB	842	33	927	0.908306365	9	2	1	1	Jan	2021	8.45	16.4	7.952055467	30	9.925454545	51.4613	9.440194	51.4785177	9.493447384	6.783333333	7.45	15.4	16.06666667	DAY	7.931428571	34.59491143	9.048257164	1
16 2 2021 SHERKIN	SHERKIN	IRL	RWB	346	9	381	0.908136483	16	2	1	1	Jan	2021	8.45	16.4	7.952055467	13	9.925454545	51.4613	9.440194	51.4785177	9.493447384	6.783333333	7.45	15.4	16.06666667	DUSK	7.931428571	34.59491143	9.048257164	1
6 2 2021 SHERKIN	SHERKIN	IRL	RWB	225	18	256	0.87890625	6	2	1	1	Jan	2021	8.45	16.4	7.952055467	5	9.925454545	51.4613	9.440194	51.4785177	9.493447384	6.783333333	7.45	15.4	16.06666667	NIGHT	7.931428571	34.59491143	9.048257164	1
11 2 2021 SHERKIN	SHERKIN	IRL	RWB	1041	25	1128	0.92287234	11	2	1	1	Jan	2021	8.45	16.4	7.952055467	33	9.925454545	51.4613	9.440194	51.4785177	9.493447384	6.783333333	7.45	15.4	16.06666667	DAY	7.931428571	34.59491143	9.048257164	1
2 2 2022 SHERKIN	SHERKIN	IRL	RWB	53	0	59	0.898305085	2	2	1	1	Jan	2022	8.45	16.4	7.952055467	5	10.1	51.4613	9.440194	51.4785177	9.493447384	6.783333333	7.45	15.4	16.06666667	NIGHT	9.462857143	34.53499985	1.594766906	1
10 2 2021 SHERKIN	SHERKIN	IRL	RWB	1819	288	2206	0.824569356	10	2	1	1	Jan	2021	8.45	16.4	7.952055467	32	9.925454545	51.4613	9.440194	51.4785177	9.493447384	6.783333333	7.45	15.4	16.06666667	DAY	7.931428571	34.59491143	9.048257164	1
8 2 2022 SHERKIN	SHERKIN	IRL	RWB	10	0	11	0.909090909	8	2	1	1	Jan	2022	8.45	16.4	7.952055467	1	10.1	51.4613	9.440194	51.4785177	9.493447384	6.783333333	7.45	15.4	16.06666667	DAY	9.462857143	34.53499985	1.594766906	1
14 2 2021 SHERKIN	SHERKIN	IRL	RWB	175	3	191	0.916230366	14	2	1	1	Jan	2021	8.45	16.4	7.952055467	10	9.925454545	51.4613	9.440194	51.4785177	9.493447384	6.783333333	7.45	15.4	16.06666667	DAY	7.931428571	34.59491143	9.048257164	1
15 2 2021 SHERKIN	SHERKIN	IRL	RWB	40	0	46	0.869565217	15	2	1	1	Jan	2021	8.45	16.4	7.952055467	6	9.925454545	51.4613	9.440194	51.4785177	9.493447384	6.783333333	7.45	15.4	16.06666667	DAY	7.931428571	34.59491143	9.048257164	1
7 2 2022 SHERKIN	SHERKIN	IRL	RWB	174	0	183	0.950819672	7	2	1	1	Jan	2022	8.45	16.4	7.952055467	1	10.1	51.4613	9.440194	51.4785177	9.493447384	6.783333333	7.45	15.4	16.06666667	DAWN	9.462857143	34.53499985	1.594766906	1
2 2 2021 SHERKIN	SHERKIN	IRL	RWB	7	0	8	0.875	2	2	1	1	Jan	2021	8.45	16.4	7.952055467	1	9.925454545	51.4613	9.440194	51.4785177	9.493447384	6.783333333	7.45	15.4	16.06666667	NIGHT	7.931428571	34.59491143	9.048257164	1
1 2 2022 SHERKIN	SHERKIN	IRL	RWB	9	0	11	0.818181818	1	2	1	1	Jan	2022	8.45	16.4	7.952055467	2	10.1	51.4613	9.440194	51.4785177	9.493447384	6.783333333	7.45	15.4	16.06666667	NIGHT	9.462857143	34.53499985	1.594766906	1
4 2 2022 SHERKIN	SHERKIN	IRL	RWB	7	0	8	0.875	4	2	1	1	Jan	2022	8.45	16.4	7.952055467	1	10.1	51.4613	9.440194	51.4785177	9.493447384	6.783333333	7.45	15.4	16.06666667	NIGHT	9.462857143	34.53499985	1.594766906	1
9 3 2021 BALGO1	BALGO1	SWE	SWE	172	3009	3468	0.049596309	9	3	1	1	Jan	2021	8.75	15.71666667	6.965030057	3	5.232467532	57.17039	12.10915	56.73239407	12.40022438	6.95	7.75	14.73333333	15.53333333	DAY	5.915714286	17.65408714	1.2531	1
1 3 2022 BALGO1	BALGO1	SWE	SWE	392	870	2313	0.16947687	1	3	1	1	Jan	2022	8.75	15.71666667	6.965030057	3	6.741269841	57.17039	12.10915	56.73239407	12.40022438	6.95	7.75	14.73333333	15.53333333	NIGHT	9.44	23.56692886	1.076406973	1
9 3 2022 BALGO1	BALGO1	SWE	SWE	35	580	1257	0.027844073	9	3	1	1	Jan	2022	8.75	15.71666667	6.965030057	3	6.741269841	57.17039	12.10915	56.73239407	12.40022438	6.95	7.75	14.73333333	15.53333333	DAY	9.44	23.56692886	1.076406973	1
15 3 2020 BALGO1	BALGO1	SWE	SWE	298	2045	2493	0.119534697	15	3	1	1	Jan	2020	8.75	15.71666667	6.965030057	3	8.551315789	57.17039	12.10915	56.73239407	12.40022438	6.95	7.75	14.73333333	15.53333333	DUSK	6.904285714	21.38868	1.28509	1
2 3 2021 BALGO1	BALGO1	SWE	SWE	2047	2773	6349	0.322412978	2	3	1	1	Jan	2021	8.75	15.71666667	6.965030057	15	5.232467532	57.17039	12.10915	56.73239407	12.40022438	6.95	7.75	14.73333333	15.53333333	NIGHT	5.915714286	17.65408714	1.2531	1
4 3 2022 BALGO1	BALGO1	SWE	SWE	2800	2917	6790	0.412371134	4	3	1	1	Jan	2022	8.75	15.71666667	6.965030057	6	6.741269841	57.17039	12.10915	56.73239407	12.40022438	6.95	7.75	14.73333333	15.53333333	NIGHT	9.44	23.56692886	1.076406973	1
10 3 2022 BALGO1	BALGO1	SWE	SWE	159	35	522	0.304597701	10	3	1	1	Jan	2022	8.75	15.71666667	6.965030057	2	6.741269841	57.17039	12.10915	56.73239407	12.40022438	6.95	7.75	14.73333333	15.53333333	DAY	9.44	23.56692886	1.076406973	1
13 3 2021 BALGO1	BALGO1	SWE	SWE	0	351	573	0	13	3	1	1	Jan	2021	8.75	15.71666667	6.965030057	1	5.232467532	57.17039	12.10915	56.73239407	12.40022438	6.95	7.75	14.73333333	15.53333333	DAY	5.915714286	17.65408714	1.2531	0
12 3 2022 BALGO1	BALGO1	SWE	SWE	19	197	407	0.046683047	12	3	1	1	Jan	2022	8.75	15.71666667	6.965030057	2	6.741269841	57.17039	12.10915	56.73239407	12.40022438	6.95	7.75	14.73333333	15.53333333	DAY	9.44	23.56692886	1.076406973	1
22 3 2020 BALGO1	BALGO1	SWE	SWE	683	1025	1814	0.376515987	22	3	1	1	Jan	2020	8.75	15.71666667	6.965030057	1	8.551315789	57.17039	12.10915	56.73239407	12.40022438	6.95	7.75	14.73333333	15.53333333	NIGHT	6.904285714	21.38868	1.28509	1
2 3 2020 BALGO1	BALGO1	SWE	SWE	631	431	1237	0.510105093	2	3	1	1	Jan	2020	8.75	15.71666667	6.965030057	8	8.551315789	57.17039	12.10915	56.73239407	12.40022438	6.95	7.75	14.73333333	15.53333333	NIGHT	6.904285714	21.38868	1.28509	1
3 3 2020 BALGO1	BALGO1	SWE	SWE	29	329	451	0.064301552	3	3	1	1	Jan	2020	8.75	15.71666667	6.965030057	4	8.551315789	57.17039	12.10915	56.73239407	12.40022438	6.95	7.75	14.73333333	15.53333333	NIGHT	6.904285714	21.38868	1.28509	1
0 3 2021 BALGO1	BALGO1	SWE	SWE	125	869	1134	0.110229277	0	3	1	1	Jan	2021	8.75	15.71666667	6.965030057	3	5.232467532	57.17039	12.10915	56.73239407	12.40022438	6.95	7.75	14.73333333	15.53333333	NIGHT	5.915714286	17.65408714	1.2531	1
23 3 2020 BALGO1	BALGO1	SWE	SWE	0	160	327	0	23	3	1	1	Jan	2020	8.75	15.71666667	6.965030057	4	8.551315789	57.17039	12.10915	56.73239407	12.40022438	6.95	7.75	14.73333333	15.53333333	NIGHT	6.904285714	21.38868	1.28509	0
10 3 2020 BALGO1	BALGO1	SWE	SWE	116	1077	1263	0.091844814	10	3	1	1	Jan	2020	8.75	15.71666667	6.965030057	1	8.551315789	57.17039	12.10915	56.73239407	12.40022438	6.95	7.75	14.73333333	15.53333333	DAY	6.904285714	21.38868	1.28509	1
2 3 2022 BALGO1	BALGO1	SWE	SWE	922	2426	5609	0.164378677	2	3	1	1	Jan	2022	8.75	15.71666667	6.965030057	16	6.741269841	57.17039	12.10915	56.73239407	12.40022438	6.95	7.75	14.73333333	15.53333333	NIGHT	9.44	23.56692886	1.076406973	1
5 3 2021 BALGO1	BALGO1	SWE	SWE	844	2086	3428	0.246207701	5	3	1	1	Jan	2021	8.75	15.71666667	6.965030057	11	5.232467532	57.17039	12.10915	56.73239407	12.40022438	6.95	7.75	14.73333333	15.53333333	NIGHT	5.915714286	17.65408714	1.2531	1
16 3 2022 BALGO1	BALGO1	SWE	SWE	542	347	1669	0.324745357	16	3	1	1	Jan	2022	8.75	15.71666667	6.965030057	2	6.741269841	57.17039	12.10915	56.73239407	12.40022438	6.95	7.75	14.73333333	15.53333333	NIGHT	9.44	23.56692886	1.076406973	1
21 3 2022 BALGO1	BALGO1	SWE	SWE	121	121	557	0.217235189	21	3	1	1	Jan	2022	8.75	15.71666667	6.965030057	4	6.741269841	57.17039	12.10915	56.73239407	12.40022438	6.95	7.75	14.73333333	15.53333333	NIGHT	9.44	23.56692886	1.076406973	1
4 3 2020 BALGO1	BALGO1	SWE	SWE	2315	2271	4786	0.483702466	4	3	1	1	Jan	2020	8.75	15.71666667	6.965030057	1	8.551315789	57.17039	12.10915	56.73239407	12.40022438	6.95	7.75	14.73333333	15.53333333	NIGHT	6.904285714	21.38868	1.28509	1
18 3 2020 BALGO1	BALGO1	SWE	SWE	534	885	1608	0.332089552	18	3	1	1	Jan	2020	8.75	15.71666667	6.965030057	6	8.551315789	57.17039	12.10915	56.73239407	12.40022438	6.95	7.75	14.73333333	15.53333333	NIGHT	6.904285714	21.38868	1.28509	1
18 3 2022 BALGO1	BALGO1	SWE	SWE	66	169	800	0.0825	18	3	1	1	Jan	2022	8.75	15.71666667	6.965030057	6	6.741269841	57.17039	12.10915	56.73239407	12.40022438	6.95	7.75	14.73333333	15.53333333	NIGHT	9.44	23.56692886	1.076406973	1
5 3 2022 BALGO1	BALGO1	SWE	SWE	1431	1894	3586	0.399051868	5	3	1	1	Jan	2022	8.75	15.71666667	6.965030057	1	6.741269841	57.17039	12.10915	56.73239407	12.40022438	6.95	7.75	14.73333333	15.53333333	NIGHT	9.44	23.56692886	1.076406973	1
20 3 2022 BALGO1	BALGO1	SWE	SWE	337	191	887	0.379932356	20	3	1	1	Jan	2022	8.75	15.71666667	6.965030057	4	6.741269841	57.17039	12.10915	56.73239407	12.40022438	6.95	7.75	14.73333333	15.53333333	NIGHT	9.44	23.56692886	1.076406973	1
12 3 2020 BALGO1	BALGO1	SWE	SWE	0	28	60	0	12	3	1	1	Jan	2020	8.75	15.71666667	6.965030057	1	8.551315789	57.17039	12.10915	56.73239407	12.40022438	6.95	7.75	14.73333333	15.53333333	DAY	6.904285714	21.38868	1.28509	0
19 3 2022 BALGO1	BALGO1	SWE	SWE	702	385	3137	0.223780682	19	3	1	1	Jan	2022	8.75	15.71666667	6.965030057	31	6.741269841	57.17039	12.10915	56.73239407	12.40022438	6.95	7.75	14.73333333	15.53333333	NIGHT	9.44	23.56692886	1.076406973	1
17 3 2020 BALGO1	BALGO1	SWE	SWE	102	52	513	0.198830409	17	3	1	1	Jan	2020	8.75	15.71666667	6.965030057	15	8.551315789	57.17039	12.10915	56.73239407	12.40022438	6.95	7.75	14.73333333	15.53333333	NIGHT	6.904285714	21.38868	1.28509	1
21 3 2022 CALF	CALF	IRL	RWB	0	22	25	0	21	3	1	1	Jan	2022	8.45	16.41666667	7.973250599	2	7.71025641	51.4756	9.5015	51.4785177	9.493447384	6.783333333	7.45	15.41666667	16.08333333	NIGHT	9.462857143	34.53499985	1.594766906	0
22 3 2022 CALF	CALF	IRL	RWB	0	29	31	0	22	3	1	1	Jan	2022	8.45	16.41666667	7.973250599	1	7.71025641	51.4756	9.5015	51.4785177	9.493447384	6.783333333	7.45	15.41666667	16.08333333	NIGHT	9.462857143	34.53499985	1.594766906	0
1 3 2022 CALF	CALF	IRL	RWB	12	119	142	0.084507042	1	3	1	1	Jan	2022	8.45	16.41666667	7.973250599	4	7.71025641	51.4756	9.5015	51.4785177	9.493447384	6.783333333	7.45	15.41666667	16.08333333	NIGHT	9.462857143	34.53499985	1.594766906	1
14 3 2022 CALF	CALF	IRL	RWB	30	177	221	0.135746606	14	3	1	1	Jan	2022	8.45	16.41666667	7.973250599	6	7.71025641	51.4756	9.5015	51.4785177	9.493447384	6.783333333	7.45	15.41666667	16.08333333	DAY	9.462857143	34.53499985	1.594766906	1
19 3 2022 CALF	CALF	IRL	RWB	0	42	44	0	19	3	1	1	Jan	2022	8.45	16.41666667	7.973250599	2	7.71025641	51.4756	9.5015	51.4785177	9.493447384	6.783333333	7.45	15.41666667	16.08333333	NIGHT	9.462857143	34.53499985	1.594766906	0
4 3 2023 CALF	CALF	IRL	RWB	94	204	303	0.310231023	4	3	1	1	Jan	2023	8.45	16.41666667	7.973250599	1	0	51.4756	9.5015	51.4785177	9.493447384	6.783333333	7.45	15.41666667	16.08333333	NIGHT	9.04	34.46800232	1.439166563	1
8 3 2023 CALF	CALF	IRL	RWB	0	18	20	0	8	3	1	1	Jan	2023	8.45	16.41666667	7.973250599	1	0	51.4756	9.5015	51.4785177	9.493447384	6.783333333	7.45	15.41666667	16.08333333	DAY	9.04	34.46800232	1.439166563	0
23 3 2022 CALF	CALF	IRL	RWB	0	104	116	0	23	3	1	1	Jan	2022	8.45	16.41666667	7.973250599	7	7.71025641	51.4756	9.5015	51.4785177	9.493447384	6.783333333	7.45	15.41666667	16.08333333	NIGHT	9.462857143	34.53499985	1.594766906	0
0 3 2022 CALF	CALF	IRL	RWB	0	12	13	0	0	3	1	1	Jan	2022	8.45	16.41666667	7.973250599	1	7.71025641	51.4756	9.5015	51.4785177	9.493447384	6.783333333	7.45	15.41666667	16.08333333	NIGHT	9.462857143	34.53499985	1.594766906	0
7 3 2023 CALF	CALF	IRL	RWB	28	27	59	0.474576271	7	3	1	1	Jan	2023	8.45	16.41666667	7.973250599	2	0	51.4756	9.5015	51.4785177	9.493447384	6.783333333	7.45	15.41666667	16.08333333	DAWN	9.04	34.46800232	1.439166563	1
2 3 2021 CALF	CALF	IRL	RWB	9	16	27	0.333333333	2	3	1	1	Jan	2021	8.45	16.41666667	7.973250599	1	0	51.4756	9.5015	51.4785177	9.493447384	6.783333333	7.45	15.41666667	16.08333333	NIGHT	7.931428571	34.59491143	9.048257164	1
12 3 2023 FLAD2	FLAD2	SWE	SWE	284	2112	2503	0.113463843	12	3	1	1	Jan	2023	8.75	15.71666667	6.965030057	15	4.327272727	57.12561	11.75709	56.73239407	12.40022438	6.95	7.75	14.73333333	15.53333333	DAY	6.951428571	23.20822334	0.796994712	1
8 3 2023 FLAD2	FLAD2	SWE	SWE	254	2071	2408	0.105481728	8	3	1	1	Jan	2023	8.75	15.71666667	6.965030057	1	4.327272727	57.12561	11.75709	56.73239407	12.40022438	6.95	7.75	14.73333333	15.53333333	DAY	6.951428571	23.20822334	0.796994712	1
23 3 2023 FLAD2	FLAD2	SWE	SWE	2001	8312	10786	0.185518264	23	3	1	1	Jan	2023	8.75	15.71666667	6.965030057	42	4.327272727	57.12561	11.75709	56.73239407	12.40022438	6.95	7.75	14.73333333	15.53333333	NIGHT	6.951428571	23.20822334	0.796994712	1
13 3 2023 FLAD2	FLAD2	SWE	SWE	35	3498	3705	0.009446694	13	3	1	1	Jan	2023	8.75	15.71666667	6.965030057	19	4.327272727	57.12561	11.75709	56.73239407	12.40022438	6.95	7.75	14.73333333	15.53333333	DAY	6.951428571	23.20822334	0.796994712	1
14 3 2023 FLAD2	FLAD2	SWE	SWE	893	12199	13705	0.065158701	14	3	1	1	Jan	2023	8.75	15.71666667	6.965030057	46	4.327272727	57.12561	11.75709	56.73239407	12.40022438	6.95	7.75	14.73333333	15.53333333	DAY	6.951428571	23.20822334	0.796994712	1
7 3 2023 FLAD2	FLAD2	SWE	SWE	1982	7732	10102	0.196198773	7	3	1	1	Jan	2023	8.75	15.71666667	6.965030057	2	4.327272727	57.12561	11.75709	56.73239407	12.40022438	6.95	7.75	14.73333333	15.53333333	DAWN	6.951428571	23.20822334	0.796994712	1
8 3 2021 FLAD2	FLAD2	SWE	SWE	341	2502	2973	0.114698957	8	3	1	1	Jan	2021	8.75	15.71666667	6.965030057	2	8.65	57.12561	11.75709	56.73239407	12.40022438	6.95	7.75	14.73333333	15.53333333	DAY	5.915714286	17.65408714	1.2531	1
19 3 2017 HONO	HONO	SWE	SWE	1591	82	2450	0.649387755	19	3	1	1	Jan	2017	8.75	15.71666667	6.965030057	32	4.405714286	57.68084	11.59186	56.73239407	12.40022438	6.95	7.75	14.73333333	15.53333333	NIGHT	5.261428571	21.89812143	1.51263	1
15 3 2018 HONO	HONO	SWE	SWE	0	6	107	0	15	3	1	1	Jan	2018	8.75	15.71666667	6.965030057	6	3.601342282	57.68084	11.59186	56.73239407	12.40022438	6.95	7.75	14.73333333	15.53333333	DUSK	5.698571429	18.57639857	1.15071	0
15 3 2023 HONO	HONO	SWE	SWE	764	3841	4846	0.157655799	15	3	1	1	Jan	2023	8.75	15.71666667	6.965030057	5	5.2064	57.68084	11.59186	56.73239407	12.40022438	6.95	7.75	14.73333333	15.53333333	DUSK	6.951428571	23.20822334	0.796994712	1
13 3 2018 HONO	HONO	SWE	SWE	108	10	210	0.514285714	13	3	1	1	Jan	2018	8.75	15.71666667	6.965030057	5	3.601342282	57.68084	11.59186	56.73239407	12.40022438	6.95	7.75	14.73333333	15.53333333	DAY	5.698571429	18.57639857	1.15071	1
16 3 2018 HONO	HONO	SWE	SWE	575	128	2438	0.235849057	16	3	1	1	Jan	2018	8.75	15.71666667	6.965030057	38	3.601342282	57.68084	11.59186	56.73239407	12.40022438	6.95	7.75	14.73333333	15.53333333	NIGHT	5.698571429	18.57639857	1.15071	1
16 3 2016 HONO	HONO	SWE	SWE	2241	146	4121	0.543800049	16	3	1	1	Jan	2016	8.75	15.71666667	6.965030057	38	3.9008	57.68084	11.59186	56.73239407	12.40022438	6.95	7.75	14.73333333	15.53333333	NIGHT	5.621428571	16.23257714	1.18285	1
16 3 2021 HONO	HONO	SWE	SWE	1478	2896	4743	0.31161712	16	3	1	1	Jan	2021	8.75	15.71666667	6.965030057	14	9.561764706	57.68084	11.59186	56.73239407	12.40022438	6.95	7.75	14.73333333	15.53333333	NIGHT	5.915714286	17.65408714	1.2531	1
13 3 2022 HONO	HONO	SWE	SWE	479	456	1095	0.437442922	13	3	1	1	Jan	2022	8.75	15.71666667	6.965030057	6	4.447058824	57.68084	11.59186	56.73239407	12.40022438	6.95	7.75	14.73333333	15.53333333	DAY	9.44	23.56692886	1.076406973	1
0 3 2023 HONO	HONO	SWE	SWE	2278	407	3035	0.750576606	0	3	1	1	Jan	2023	8.75	15.71666667	6.965030057	18	5.2064	57.68084	11.59186	56.73239407	12.40022438	6.95	7.75	14.73333333	15.53333333	NIGHT	6.951428571	23.20822334	0.796994712	1
15 3 2017 HONO	HONO	SWE	SWE	1030	65	1595	0.645768025	15	3	1	1	Jan	2017	8.75	15.71666667	6.965030057	26	4.405714286	57.68084	11.59186	56.73239407	12.40022438	6.95	7.75	14.73333333	15.53333333	DUSK	5.261428571	21.89812143	1.51263	1
19 3 2016 HONO	HONO	SWE	SWE	36	10	134	0.268656716	19	3	1	1	Jan	2016	8.75	15.71666667	6.965030057	9	3.9008	57.68084	11.59186	56.73239407	12.40022438	6.95	7.75	14.73333333	15.53333333	NIGHT	5.621428571	16.23257714	1.18285	1
14 3 2021 HONO	HONO	SWE	SWE	424	5627	6322	0.067067384	14	3	1	1	Jan	2021	8.75	15.71666667	6.965030057	3	9.561764706	57.68084	11.59186	56.73239407	12.40022438	6.95	7.75	14.73333333	15.53333333	DAY	5.915714286	17.65408714	1.2531	1
16 3 2017 HONO	HONO	SWE	SWE	1497	66	2498	0.599279424	16	3	1	1	Jan	2017	8.75	15.71666667	6.965030057	18	4.405714286	57.68084	11.59186	56.73239407	12.40022438	6.95	7.75	14.73333333	15.53333333	NIGHT	5.261428571	21.89812143	1.51263	1
2 3 2017 HONO	HONO	SWE	SWE	5	7	101	0.04950495	2	3	1	1	Jan	2017	8.75	15.71666667	6.965030057	5	4.405714286	57.68084	11.59186	56.73239407	12.40022438	6.95	7.75	14.73333333	15.53333333	NIGHT	5.261428571	21.89812143	1.51263	1
5 3 2023 HONO	HONO	SWE	SWE	510	2357	3050	0.167213115	5	3	1	1	Jan	2023	8.75	15.71666667	6.965030057	4	5.2064	57.68084	11.59186	56.73239407	12.40022438	6.95	7.75	14.73333333	15.53333333	NIGHT	6.951428571	23.20822334	0.796994712	1
8 3 2018 HONO	HONO	SWE	SWE	0	10	127	0	8	3	1	1	Jan	2018	8.75	15.71666667	6.965030057	5	3.601342282	57.68084	11.59186	56.73239407	12.40022438	6.95	7.75	14.73333333	15.53333333	DAY	5.698571429	18.57639857	1.15071	0
20 3 2018 HONO	HONO	SWE	SWE	21	12	234	0.08974359	20	3	1	1	Jan	2018	8.75	15.71666667	6.965030057	7	3.601342282	57.68084	11.59186	56.73239407	12.40022438	6.95	7.75	14.73333333	15.53333333	NIGHT	5.698571429	18.57639857	1.15071	1
15 3 2016 HONO	HONO	SWE	SWE	903	89	2066	0.437076476	15	3	1	1	Jan	2016	8.75	15.71666667	6.965030057	29	3.9008	57.68084	11.59186	56.73239407	12.40022438	6.95	7.75	14.73333333	15.53333333	DUSK	5.621428571	16.23257714	1.18285	1
18 3 2017 HONO	HONO	SWE	SWE	696	61	1643	0.423615338	18	3	1	1	Jan	2017	8.75	15.71666667	6.965030057	13	4.405714286	57.68084	11.59186	56.73239407	12.40022438	6.95	7.75	14.73333333	15.53333333	NIGHT	5.261428571	21.89812143	1.51263	1
3 3 2023 HONO	HONO	SWE	SWE	361	860	1493	0.241795044	3	3	1	1	Jan	2023	8.75	15.71666667	6.965030057	6	5.2064	57.68084	11.59186	56.73239407	12.40022438	6.95	7.75	14.73333333	15.53333333	NIGHT	6.951428571	23.20822334	0.796994712	1
18 3 2021 HONO	HONO	SWE	SWE	4131	3426	9571	0.431616341	18	3	1	1	Jan	2021	8.75	15.71666667	6.965030057	41	9.561764706	57.68084	11.59186	56.73239407	12.40022438	6.95	7.75	14.73333333	15.53333333	NIGHT	5.915714286	17.65408714	1.2531	1
9 3 2016 HONO	HONO	SWE	SWE	120	7	158	0.759493671	9	3	1	1	Jan	2016	8.75	15.71666667	6.965030057	5	3.9008	57.68084	11.59186	56.73239407	12.40022438	6.95	7.75	14.73333333	15.53333333	DAY	5.621428571	16.23257714	1.18285	1
18 3 2023 HONO	HONO	SWE	SWE	1638	5635	8880	0.184459459	18	3	1	1	Jan	2023	8.75	15.71666667	6.965030057	26	5.2064	57.68084	11.59186	56.73239407	12.40022438	6.95	7.75	14.73333333	15.53333333	NIGHT	6.951428571	23.20822334	0.796994712	1
6 3 2021 HONO	HONO	SWE	SWE	1326	4567	6213	0.213423467	6	3	1	1	Jan	2021	8.75	15.71666667	6.965030057	7	9.561764706	57.68084	11.59186	56.73239407	12.40022438	6.95	7.75	14.73333333	15.53333333	NIGHT	5.915714286	17.65408714	1.2531	1
8 3 2017 HONO	HONO	SWE	SWE	359	22	535	0.671028037	8	3	1	1	Jan	2017	8.75	15.71666667	6.965030057	9	4.405714286	57.68084	11.59186	56.73239407	12.40022438	6.95	7.75	14.73333333	15.53333333	DAY	5.261428571	21.89812143	1.51263	1
20 3 2017 HONO	HONO	SWE	SWE	142	8	212	0.669811321	20	3	1	1	Jan	2017	8.75	15.71666667	6.965030057	7	4.405714286	57.68084	11.59186	56.73239407	12.40022438	6.95	7.75	14.73333333	15.53333333	NIGHT	5.261428571	21.89812143	1.51263	1
3 3 2022 HONO	HONO	SWE	SWE	1643	1597	4237	0.387774369	3	3	1	1	Jan	2022	8.75	15.71666667	6.965030057	32	4.447058824	57.68084	11.59186	56.73239407	12.40022438	6.95	7.75	14.73333333	15.53333333	NIGHT	9.44	23.56692886	1.076406973	1
22 3 2022 HONO	HONO	SWE	SWE	217	238	558	0.388888889	22	3	1	1	Jan	2022	8.75	15.71666667	6.965030057	12	4.447058824	57.68084	11.59186	56.73239407	12.40022438	6.95	7.75	14.73333333	15.53333333	NIGHT	9.44	23.56692886	1.076406973	1
0 3 2018 HONO	HONO	SWE	SWE	20	4	34	0.588235294	0	3	1	1	Jan	2018	8.75	15.71666667	6.965030057	4	3.601342282	57.68084	11.59186	56.73239407	12.40022438	6.95	7.75	14.73333333	15.53333333	NIGHT	5.698571429	18.57639857	1.15071	1
20 3 2023 HONO	HONO	SWE	SWE	2511	5036	8451	0.297124601	20	3	1	1	Jan	2023	8.75	15.71666667	6.965030057	15	5.2064	57.68084	11.59186	56.73239407	12.40022438	6.95	7.75	14.73333333	15.53333333	NIGHT	6.951428571	23.20822334	0.796994712	1
0 3 2022 HONO	HONO	SWE	SWE	867	763	2431	0.356643357	0	3	1	1	Jan	2022	8.75	15.71666667	6.965030057	27	4.447058824	57.68084	11.59186	56.73239407	12.40022438	6.95	7.75	14.73333333	15.53333333	NIGHT	9.44	23.56692886	1.076406973	1
20 3 2021 HONO	HONO	SWE	SWE	2027	2516	4935	0.410739615	20	3	1	1	Jan	2021	8.75	15.71666667	6.965030057	4	9.561764706	57.68084	11.59186	56.73239407	12.40022438	6.95	7.75	14.73333333	15.53333333	NIGHT	5.915714286	17.65408714	1.2531	1
21 3 2023 HONO	HONO	SWE	SWE	1240	3235	5024	0.246815287	21	3	1	1	Jan	2023	8.75	15.71666667	6.965030057	7	5.2064	57.68084	11.59186	56.73239407	12.40022438	6.95	7.75	14.73333333	15.53333333	NIGHT	6.951428571	23.20822334	0.796994712	1
7 3 2016 HONO	HONO	SWE	SWE	677	43	1191	0.568429891	7	3	1	1	Jan	2016	8.75	15.71666667	6.965030057	17	3.9008	57.68084	11.59186	56.73239407	12.40022438	6.95	7.75	14.73333333	15.53333333	DAWN	5.621428571	16.23257714	1.18285	1
7 3 2017 HONO	HONO	SWE	SWE	39	9	132	0.295454545	7	3	1	1	Jan	2017	8.75	15.71666667	6.965030057	3	4.405714286	57.68084	11.59186	56.73239407	12.40022438	6.95	7.75	14.73333333	15.53333333	DAWN	5.261428571	21.89812143	1.51263	1
9 3 2017 HONO	HONO	SWE	SWE	169	21	487	0.347022587	9	3	1	1	Jan	2017	8.75	15.71666667	6.965030057	6	4.405714286	57.68084	11.59186	56.73239407	12.40022438	6.95	7.75	14.73333333	15.53333333	DAY	5.261428571	21.89812143	1.51263	1
0 3 2016 HONO	HONO	SWE	SWE	48	2	50	0.96	0	3	1	1	Jan	2016	8.75	15.71666667	6.965030057	2	3.9008	57.68084	11.59186	56.73239407	12.40022438	6.95	7.75	14.73333333	15.53333333	NIGHT	5.621428571	16.23257714	1.18285	1
1 3 2016 HONO	HONO	SWE	SWE	37	17	246	0.150406504	1	3	1	1	Jan	2016	8.75	15.71666667	6.965030057	12	3.9008	57.68084	11.59186	56.73239407	12.40022438	6.95	7.75	14.73333333	15.53333333	NIGHT	5.621428571	16.23257714	1.18285	1
3 3 2021 HONO	HONO	SWE	SWE	335	1127	1646	0.203523694	3	3	1	1	Jan	2021	8.75	15.71666667	6.965030057	7	9.561764706	57.68084	11.59186	56.73239407	12.40022438	6.95	7.75	14.73333333	15.53333333	NIGHT	5.915714286	17.65408714	1.2531	1
6 3 2016 HONO	HONO	SWE	SWE	245	24	414	0.59178744	6	3	1	1	Jan	2016	8.75	15.71666667	6.965030057	14	3.9008	57.68084	11.59186	56.73239407	12.40022438	6.95	7.75	14.73333333	15.53333333	NIGHT	5.621428571	16.23257714	1.18285	1
4 3 2017 HONO	HONO	SWE	SWE	480	24	770	0.623376623	4	3	1	1	Jan	2017	8.75	15.71666667	6.965030057	12	4.405714286	57.68084	11.59186	56.73239407	12.40022438	6.95	7.75	14.73333333	15.53333333	NIGHT	5.261428571	21.89812143	1.51263	1
11 3 2016 HONO	HONO	SWE	SWE	11	1	12	0.916666667	11	3	1	1	Jan	2016	8.75	15.71666667	6.965030057	1	3.9008	57.68084	11.59186	56.73239407	12.40022438	6.95	7.75	14.73333333	15.53333333	DAY	5.621428571	16.23257714	1.18285	1
5 3 2017 HONO	HONO	SWE	SWE	139	11	246	0.56504065	5	3	1	1	Jan	2017	8.75	15.71666667	6.965030057	5	4.405714286	57.68084	11.59186	56.73239407	12.40022438	6.95	7.75	14.73333333	15.53333333	NIGHT	5.261428571	21.89812143	1.51263	1
6 3 2022 HONO	HONO	SWE	SWE	669	1214	2291	0.292012222	6	3	1	1	Jan	2022	8.75	15.71666667	6.965030057	15	4.447058824	57.68084	11.59186	56.73239407	12.40022438	6.95	7.75	14.73333333	15.53333333	NIGHT	9.44	23.56692886	1.076406973	1
16 3 2023 HONO	HONO	SWE	SWE	4311	5718	11273	0.382418167	16	3	1	1	Jan	2023	8.75	15.71666667	6.965030057	20	5.2064	57.68084	11.59186	56.73239407	12.40022438	6.95	7.75	14.73333333	15.53333333	NIGHT	6.951428571	23.20822334	0.796994712	1
7 3 2018 HONO	HONO	SWE	SWE	154	16	373	0.412868633	7	3	1	1	Jan	2018	8.75	15.71666667	6.965030057	4	3.601342282	57.68084	11.59186	56.73239407	12.40022438	6.95	7.75	14.73333333	15.53333333	DAWN	5.698571429	18.57639857	1.15071	1
6 3 2017 HONO	HONO	SWE	SWE	241	22	553	0.435804702	6	3	1	1	Jan	2017	8.75	15.71666667	6.965030057	14	4.405714286	57.68084	11.59186	56.73239407	12.40022438	6.95	7.75	14.73333333	15.53333333	NIGHT	5.261428571	21.89812143	1.51263	1
18 3 2016 HONO	HONO	SWE	SWE	347	14	463	0.749460043	18	3	1	1	Jan	2016	8.75	15.71666667	6.965030057	11	3.9008	57.68084	11.59186	56.73239407	12.40022438	6.95	7.75	14.73333333	15.53333333	NIGHT	5.621428571	16.23257714	1.18285	1
18 3 2018 HONO	HONO	SWE	SWE	38	22	388	0.097938144	18	3	1	1	Jan	2018	8.75	15.71666667	6.965030057	13	3.601342282	57.68084	11.59186	56.73239407	12.40022438	6.95	7.75	14.73333333	15.53333333	NIGHT	5.698571429	18.57639857	1.15071	1
21 3 2017 HONO	HONO	SWE	SWE	354	14	488	0.725409836	21	3	1	1	Jan	2017	8.75	15.71666667	6.965030057	6	4.405714286	57.68084	11.59186	56.73239407	12.40022438	6.95	7.75	14.73333333	15.53333333	NIGHT	5.261428571	21.89812143	1.51263	1
14 3 2022 HONO	HONO	SWE	SWE	339	511	956	0.35460251	14	3	1	1	Jan	2022	8.75	15.71666667	6.965030057	4	4.447058824	57.68084	11.59186	56.73239407	12.40022438	6.95	7.75	14.73333333	15.53333333	DAY	9.44	23.56692886	1.076406973	1
1 3 2023 HONO	HONO	SWE	SWE	269	87	610	0.440983607	1	3	1	1	Jan	2023	8.75	15.71666667	6.965030057	11	5.2064	57.68084	11.59186	56.73239407	12.40022438	6.95	7.75	14.73333333	15.53333333	NIGHT	6.951428571	23.20822334	0.796994712	1
23 3 2022 HONO	HONO	SWE	SWE	200	1089	1441	0.138792505	23	3	1	1	Jan	2022	8.75	15.71666667	6.965030057	8	4.447058824	57.68084	11.59186	56.73239407	12.40022438	6.95	7.75	14.73333333	15.53333333	NIGHT	9.44	23.56692886	1.076406973	1
13 3 2017 HONO	HONO	SWE	SWE	932	26	1231	0.757108042	13	3	1	1	Jan	2017	8.75	15.71666667	6.965030057	11	4.405714286	57.68084	11.59186	56.73239407	12.40022438	6.95	7.75	14.73333333	15.53333333	DAY	5.261428571	21.89812143	1.51263	1
5 3 2018 HONO	HONO	SWE	SWE	736	32	958	0.768267223	5	3	1	1	Jan	2018	8.75	15.71666667	6.965030057	15	3.601342282	57.68084	11.59186	56.73239407	12.40022438	6.95	7.75	14.73333333	15.53333333	NIGHT	5.698571429	18.57639857	1.15071	1
21 3 2021 HONO	HONO	SWE	SWE	1858	2935	5064	0.366903633	21	3	1	1	Jan	2021	8.75	15.71666667	6.965030057	3	9.561764706	57.68084	11.59186	56.73239407	12.40022438	6.95	7.75	14.73333333	15.53333333	NIGHT	5.915714286	17.65408714	1.2531	1
6 3 2023 HONO	HONO	SWE	SWE	2761	5861	9056	0.304880742	6	3	1	1	Jan	2023	8.75	15.71666667	6.965030057	3	5.2064	57.68084	11.59186	56.73239407	12.40022438	6.95	7.75	14.73333333	15.53333333	NIGHT	6.951428571	23.20822334	0.796994712	1
7 3 2022 HONO	HONO	SWE	SWE	1605	2236	4085	0.392900857	7	3	1	1	Jan	2022	8.75	15.71666667	6.965030057	4	4.447058824	57.68084	11.59186	56.73239407	12.40022438	6.95	7.75	14.73333333	15.53333333	DAWN	9.44	23.56692886	1.076406973	1
17 3 2016 HONO	HONO	SWE	SWE	976	49	1613	0.605083695	17	3	1	1	Jan	2016	8.75	15.71666667	6.965030057	24	3.9008	57.68084	11.59186	56.73239407	12.40022438	6.95	7.75	14.73333333	15.53333333	NIGHT	5.621428571	16.23257714	1.18285	1
2 3 2023 HONO	HONO	SWE	SWE	840	1252	2499	0.336134454	2	3	1	1	Jan	2023	8.75	15.71666667	6.965030057	18	5.2064	57.68084	11.59186	56.73239407	12.40022438	6.95	7.75	14.73333333	15.53333333	NIGHT	6.951428571	23.20822334	0.796994712	1
2 3 2016 HONO	HONO	SWE	SWE	229	24	407	0.562653563	2	3	1	1	Jan	2016	8.75	15.71666667	6.965030057	12	3.9008	57.68084	11.59186	56.73239407	12.40022438	6.95	7.75	14.73333333	15.53333333	NIGHT	5.621428571	16.23257714	1.18285	1
11 3 2023 HONO	HONO	SWE	SWE	167	767	1147	0.14559721	11	3	1	1	Jan	2023	8.75	15.71666667	6.965030057	5	5.2064	57.68084	11.59186	56.73239407	12.40022438	6.95	7.75	14.73333333	15.53333333	DAY	6.951428571	23.20822334	0.796994712	1
22 3 2021 HONO	HONO	SWE	SWE	158	1170	1708	0.092505855	22	3	1	1	Jan	2021	8.75	15.71666667	6.965030057	7	9.561764706	57.68084	11.59186	56.73239407	12.40022438	6.95	7.75	14.73333333	15.53333333	NIGHT	5.915714286	17.65408714	1.2531	1
22 3 2016 HONO	HONO	SWE	SWE	0	28	475	0	22	3	1	1	Jan	2016	8.75	15.71666667	6.965030057	11	3.9008	57.68084	11.59186	56.73239407	12.40022438	6.95	7.75	14.73333333	15.53333333	NIGHT	5.621428571	16.23257714	1.18285	0
11 3 2017 HONO	HONO	SWE	SWE	274	9	321	0.853582555	11	3	1	1	Jan	2017	8.75	15.71666667	6.965030057	7	4.405714286	57.68084	11.59186	56.73239407	12.40022438	6.95	7.75	14.73333333	15.53333333	DAY	5.261428571	21.89812143	1.51263	1
21 3 2018 HONO	HONO	SWE	SWE	36	4	61	0.590163934	21	3	1	1	Jan	2018	8.75	15.71666667	6.965030057	2	3.601342282	57.68084	11.59186	56.73239407	12.40022438	6.95	7.75	14.73333333	15.53333333	NIGHT	5.698571429	18.57639857	1.15071	1
14 3 2017 HONO	HONO	SWE	SWE	525	32	774	0.678294574	14	3	1	1	Jan	2017	8.75	15.71666667	6.965030057	17	4.405714286	57.68084	11.59186	56.73239407	12.40022438	6.95	7.75	14.73333333	15.53333333	DAY	5.261428571	21.89812143	1.51263	1
8 3 2016 HONO	HONO	SWE	SWE	1874	55	2699	0.694331234	8	3	1	1	Jan	2016	8.75	15.71666667	6.965030057	8	3.9008	57.68084	11.59186	56.73239407	12.40022438	6.95	7.75	14.73333333	15.53333333	DAY	5.621428571	16.23257714	1.18285	1
1 3 2021 HONO	HONO	SWE	SWE	3729	3996	8077	0.461681317	1	3	1	1	Jan	2021	8.75	15.71666667	6.965030057	9	9.561764706	57.68084	11.59186	56.73239407	12.40022438	6.95	7.75	14.73333333	15.53333333	NIGHT	5.915714286	17.65408714	1.2531	1
23 3 2017 HONO	HONO	SWE	SWE	58	13	157	0.369426752	23	3	1	1	Jan	2017	8.75	15.71666667	6.965030057	9	4.405714286	57.68084	11.59186	56.73239407	12.40022438	6.95	7.75	14.73333333	15.53333333	NIGHT	5.261428571	21.89812143	1.51263	1
4 3 2021 HONO	HONO	SWE	SWE	2210	2565	5000	0.442	4	3	1	1	Jan	2021	8.75	15.71666667	6.965030057	6	9.561764706	57.68084	11.59186	56.73239407	12.40022438	6.95	7.75	14.73333333	15.53333333	NIGHT	5.915714286	17.65408714	1.2531	1
1 3 2017 HONO	HONO	SWE	SWE	84	7	137	0.613138686	1	3	1	1	Jan	2017	8.75	15.71666667	6.965030057	6	4.405714286	57.68084	11.59186	56.73239407	12.40022438	6.95	7.75	14.73333333	15.53333333	NIGHT	5.261428571	21.89812143	1.51263	1
15 3 2022 HONO	HONO	SWE	SWE	230	1397	1912	0.120292887	15	3	1	1	Jan	2022	8.75	15.71666667	6.965030057	13	4.447058824	57.68084	11.59186	56.73239407	12.40022438	6.95	7.75	14.73333333	15.53333333	DUSK	9.44	23.56692886	1.076406973	1
19 3 2021 HONO	HONO	SWE	SWE	1523	4521	6570	0.231811263	19	3	1	1	Jan	2021	8.75	15.71666667	6.965030057	16	9.561764706	57.68084	11.59186	56.73239407	12.40022438	6.95	7.75	14.73333333	15.53333333	NIGHT	5.915714286	17.65408714	1.2531	1
3 3 2016 HONO	HONO	SWE	SWE	137	23	432	0.31712963	3	3	1	1	Jan	2016	8.75	15.71666667	6.965030057	15	3.9008	57.68084	11.59186	56.73239407	12.40022438	6.95	7.75	14.73333333	15.53333333	NIGHT	5.621428571	16.23257714	1.18285	1
12 3 2017 HONO	HONO	SWE	SWE	288	16	492	0.585365854	12	3	1	1	Jan	2017	8.75	15.71666667	6.965030057	7	4.405714286	57.68084	11.59186	56.73239407	12.40022438	6.95	7.75	14.73333333	15.53333333	DAY	5.261428571	21.89812143	1.51263	1
5 3 2016 HONO	HONO	SWE	SWE	71	20	374	0.189839572	5	3	1	1	Jan	2016	8.75	15.71666667	6.965030057	12	3.9008	57.68084	11.59186	56.73239407	12.40022438	6.95	7.75	14.73333333	15.53333333	NIGHT	5.621428571	16.23257714	1.18285	1
11 3 2018 HONO	HONO	SWE	SWE	0	3	26	0	11	3	1	1	Jan	2018	8.75	15.71666667	6.965030057	3	3.601342282	57.68084	11.59186	56.73239407	12.40022438	6.95	7.75	14.73333333	15.53333333	DAY	5.698571429	18.57639857	1.15071	0
6 3 2018 HONO	HONO	SWE	SWE	283	18	435	0.650574713	6	3	1	1	Jan	2018	8.75	15.71666667	6.965030057	11	3.601342282	57.68084	11.59186	56.73239407	12.40022438	6.95	7.75	14.73333333	15.53333333	NIGHT	5.698571429	18.57639857	1.15071	1
15 3 2021 HONO	HONO	SWE	SWE	1332	4004	5592	0.238197425	15	3	1	1	Jan	2021	8.75	15.71666667	6.965030057	8	9.561764706	57.68084	11.59186	56.73239407	12.40022438	6.95	7.75	14.73333333	15.53333333	DUSK	5.915714286	17.65408714	1.2531	1
17 3 2022 HONO	HONO	SWE	SWE	9	132	254	0.035433071	17	3	1	1	Jan	2022	8.75	15.71666667	6.965030057	8	4.447058824	57.68084	11.59186	56.73239407	12.40022438	6.95	7.75	14.73333333	15.53333333	NIGHT	9.44	23.56692886	1.076406973	1
22 3 2017 HONO	HONO	SWE	SWE	79	11	145	0.544827586	22	3	1	1	Jan	2017	8.75	15.71666667	6.965030057	5	4.405714286	57.68084	11.59186	56.73239407	12.40022438	6.95	7.75	14.73333333	15.53333333	NIGHT	5.261428571	21.89812143	1.51263	1
10 3 2017 HONO	HONO	SWE	SWE	427	44	835	0.511377246	10	3	1	1	Jan	2017	8.75	15.71666667	6.965030057	16	4.405714286	57.68084	11.59186	56.73239407	12.40022438	6.95	7.75	14.73333333	15.53333333	DAY	5.261428571	21.89812143	1.51263	1
23 3 2016 HONO	HONO	SWE	SWE	97	38	786	0.123409669	23	3	1	1	Jan	2016	8.75	15.71666667	6.965030057	14	3.9008	57.68084	11.59186	56.73239407	12.40022438	6.95	7.75	14.73333333	15.53333333	NIGHT	5.621428571	16.23257714	1.18285	1
3 3 2018 HONO	HONO	SWE	SWE	0	2	21	0	3	3	1	1	Jan	2018	8.75	15.71666667	6.965030057	1	3.601342282	57.68084	11.59186	56.73239407	12.40022438	6.95	7.75	14.73333333	15.53333333	NIGHT	5.698571429	18.57639857	1.15071	0
23 3 2018 HONO	HONO	SWE	SWE	192	13	262	0.732824427	23	3	1	1	Jan	2018	8.75	15.71666667	6.965030057	12	3.601342282	57.68084	11.59186	56.73239407	12.40022438	6.95	7.75	14.73333333	15.53333333	NIGHT	5.698571429	18.57639857	1.15071	1
11 3 2021 HONO	HONO	SWE	SWE	69	966	1112	0.06205036	11	3	1	1	Jan	2021	8.75	15.71666667	6.965030057	1	9.561764706	57.68084	11.59186	56.73239407	12.40022438	6.95	7.75	14.73333333	15.53333333	DAY	5.915714286	17.65408714	1.2531	1
4 3 2023 HONO	HONO	SWE	SWE	1988	2029	4200	0.473333333	4	3	1	1	Jan	2023	8.75	15.71666667	6.965030057	6	5.2064	57.68084	11.59186	56.73239407	12.40022438	6.95	7.75	14.73333333	15.53333333	NIGHT	6.951428571	23.20822334	0.796994712	1
22 3 2023 HONO	HONO	SWE	SWE	1882	7839	10200	0.184509804	22	3	1	1	Jan	2023	8.75	15.71666667	6.965030057	3	5.2064	57.68084	11.59186	56.73239407	12.40022438	6.95	7.75	14.73333333	15.53333333	NIGHT	6.951428571	23.20822334	0.796994712	1
19 3 2018 HONO	HONO	SWE	SWE	532	31	881	0.603859251	19	3	1	1	Jan	2018	8.75	15.71666667	6.965030057	18	3.601342282	57.68084	11.59186	56.73239407	12.40022438	6.95	7.75	14.73333333	15.53333333	NIGHT	5.698571429	18.57639857	1.15071	1
17 3 2017 HONO	HONO	SWE	SWE	187	4	212	0.882075472	17	3	1	1	Jan	2017	8.75	15.71666667	6.965030057	2	4.405714286	57.68084	11.59186	56.73239407	12.40022438	6.95	7.75	14.73333333	15.53333333	NIGHT	5.261428571	21.89812143	1.51263	1
4 3 2016 HONO	HONO	SWE	SWE	610	22	862	0.707656613	4	3	1	1	Jan	2016	8.75	15.71666667	6.965030057	13	3.9008	57.68084	11.59186	56.73239407	12.40022438	6.95	7.75	14.73333333	15.53333333	NIGHT	5.621428571	16.23257714	1.18285	1
10 3 2018 HONO	HONO	SWE	SWE	199	16	408	0.487745098	10	3	1	1	Jan	2018	8.75	15.71666667	6.965030057	11	3.601342282	57.68084	11.59186	56.73239407	12.40022438	6.95	7.75	14.73333333	15.53333333	DAY	5.698571429	18.57639857	1.15071	1
17 3 2018 HONO	HONO	SWE	SWE	168	17	311	0.540192926	17	3	1	1	Jan	2018	8.75	15.71666667	6.965030057	11	3.601342282	57.68084	11.59186	56.73239407	12.40022438	6.95	7.75	14.73333333	15.53333333	NIGHT	5.698571429	18.57639857	1.15071	1
17 3 2021 HONO	HONO	SWE	SWE	2185	2678	5839	0.374207912	17	3	1	1	Jan	2021	8.75	15.71666667	6.965030057	30	9.561764706	57.68084	11.59186	56.73239407	12.40022438	6.95	7.75	14.73333333	15.53333333	NIGHT	5.915714286	17.65408714	1.2531	1
7 3 2021 HONO	HONO	SWE	SWE	521	3669	4369	0.119249256	7	3	1	1	Jan	2021	8.75	15.71666667	6.965030057	1	9.561764706	57.68084	11.59186	56.73239407	12.40022438	6.95	7.75	14.73333333	15.53333333	DAWN	5.915714286	17.65408714	1.2531	1
17 3 2023 HONO	HONO	SWE	SWE	2308	7808	10481	0.220207995	17	3	1	1	Jan	2023	8.75	15.71666667	6.965030057	1	5.2064	57.68084	11.59186	56.73239407	12.40022438	6.95	7.75	14.73333333	15.53333333	NIGHT	6.951428571	23.20822334	0.796994712	1
10 3 2016 HONO	HONO	SWE	SWE	0	2	13	0	10	3	1	1	Jan	2016	8.75	15.71666667	6.965030057	2	3.9008	57.68084	11.59186	56.73239407	12.40022438	6.95	7.75	14.73333333	15.53333333	DAY	5.621428571	16.23257714	1.18285	0
4 3 2018 HONO	HONO	SWE	SWE	1277	59	1881	0.678894205	4	3	1	1	Jan	2018	8.75	15.71666667	6.965030057	25	3.601342282	57.68084	11.59186	56.73239407	12.40022438	6.95	7.75	14.73333333	15.53333333	NIGHT	5.698571429	18.57639857	1.15071	1
12 3 2021 HONO	HONO	SWE	SWE	264	642	999	0.264264264	12	3	1	1	Jan	2021	8.75	15.71666667	6.965030057	5	9.561764706	57.68084	11.59186	56.73239407	12.40022438	6.95	7.75	14.73333333	15.53333333	DAY	5.915714286	17.65408714	1.2531	1
3 3 2017 HONO	HONO	SWE	SWE	0	1	6	0	3	3	1	1	Jan	2017	8.75	15.71666667	6.965030057	1	4.405714286	57.68084	11.59186	56.73239407	12.40022438	6.95	7.75	14.73333333	15.53333333	NIGHT	5.261428571	21.89812143	1.51263	0
7 3 2016 LISEA1	LISEA1	FRA	FRASOUTH	51	599	691	0.073806078	7	3	1	1	Jan	2016	8.516666667	17.43333333	8.919235699	2	12	44.65142	1.44683	44.59581743	1.37568293	6.966666667	7.516666667	16.43333333	16.98333333	DAWN	14.56285714	35.06053543	1.511215602	1
19 3 2016 LISEA1	LISEA1	FRA	FRASOUTH	27	3	31	0.870967742	19	3	1	1	Jan	2016	8.516666667	17.43333333	8.919235699	1	12	44.65142	1.44683	44.59581743	1.37568293	6.966666667	7.516666667	16.43333333	16.98333333	NIGHT	14.56285714	35.06053543	1.511215602	1
8 3 2016 LISEA1	LISEA1	FRA	FRASOUTH	6	44	71	0.084507042	8	3	1	1	Jan	2016	8.516666667	17.43333333	8.919235699	1	12	44.65142	1.44683	44.59581743	1.37568293	6.966666667	7.516666667	16.43333333	16.98333333	DAY	14.56285714	35.06053543	1.511215602	1
13 3 2016 LISEA4	LISEA4	FRA	FRASOUTH	7	55	77	0.090909091	13	3	1	1	Jan	2016	8.516666667	17.43333333	8.919235699	4	13.356	44.59833	1.45333	44.59581743	1.37568293	6.966666667	7.516666667	16.43333333	16.98333333	DAY	14.56285714	35.06053543	1.511215602	1
9 3 2016 LISEA4	LISEA4	FRA	FRASOUTH	19	434	588	0.032312925	9	3	1	1	Jan	2016	8.516666667	17.43333333	8.919235699	10	13.356	44.59833	1.45333	44.59581743	1.37568293	6.966666667	7.516666667	16.43333333	16.98333333	DAY	14.56285714	35.06053543	1.511215602	1
21 3 2016 LISEA4	LISEA4	FRA	FRASOUTH	2	19	21	0.095238095	21	3	1	1	Jan	2016	8.516666667	17.43333333	8.919235699	2	13.356	44.59833	1.45333	44.59581743	1.37568293	6.966666667	7.516666667	16.43333333	16.98333333	NIGHT	14.56285714	35.06053543	1.511215602	1
15 3 2016 LISEA4	LISEA4	FRA	FRASOUTH	5	16	21	0.238095238	15	3	1	1	Jan	2016	8.516666667	17.43333333	8.919235699	2	13.356	44.59833	1.45333	44.59581743	1.37568293	6.966666667	7.516666667	16.43333333	16.98333333	DAY	14.56285714	35.06053543	1.511215602	1
10 3 2023 LMIDD1	LMIDD1	SWE	SWE	159	821	1040	0.152884615	10	3	1	1	Jan	2023	8.75	15.71666667	6.965030057	19	5.342105263	56.98736	11.91983	56.73239407	12.40022438	6.95	7.75	14.73333333	15.53333333	DAY	6.951428571	23.20822334	0.796994712	1
14 3 2020 LMIDD1	LMIDD1	SWE	SWE	87	1010	1160	0.075	14	3	1	1	Jan	2020	8.75	15.71666667	6.965030057	11	4.23125	56.98736	11.91983	56.73239407	12.40022438	6.95	7.75	14.73333333	15.53333333	DAY	6.904285714	21.38868	1.28509	1
13 3 2020 LMIDD1	LMIDD1	SWE	SWE	5	398	449	0.011135857	13	3	1	1	Jan	2020	8.75	15.71666667	6.965030057	13	4.23125	56.98736	11.91983	56.73239407	12.40022438	6.95	7.75	14.73333333	15.53333333	DAY	6.904285714	21.38868	1.28509	1
10 3 2021 LMIDD1	LMIDD1	SWE	SWE	142	2976	3256	0.043611794	10	3	1	1	Jan	2021	8.75	15.71666667	6.965030057	34	6.345454545	56.98736	11.91983	56.73239407	12.40022438	6.95	7.75	14.73333333	15.53333333	DAY	5.915714286	17.65408714	1.2531	1
21 3 2020 LMIDD1	LMIDD1	SWE	SWE	623	318	983	0.633774161	21	3	1	1	Jan	2020	8.75	15.71666667	6.965030057	4	4.23125	56.98736	11.91983	56.73239407	12.40022438	6.95	7.75	14.73333333	15.53333333	NIGHT	6.904285714	21.38868	1.28509	1
11 3 2020 LMIDD1	LMIDD1	SWE	SWE	547	1880	2558	0.213838937	11	3	1	1	Jan	2020	8.75	15.71666667	6.965030057	32	4.23125	56.98736	11.91983	56.73239407	12.40022438	6.95	7.75	14.73333333	15.53333333	DAY	6.904285714	21.38868	1.28509	1
9 3 2023 LMIDD1	LMIDD1	SWE	SWE	79	1245	1400	0.056428571	9	3	1	1	Jan	2023	8.75	15.71666667	6.965030057	26	5.342105263	56.98736	11.91983	56.73239407	12.40022438	6.95	7.75	14.73333333	15.53333333	DAY	6.951428571	23.20822334	0.796994712	1
1 3 2020 LMIDD1	LMIDD1	SWE	SWE	121	581	748	0.161764706	1	3	1	1	Jan	2020	8.75	15.71666667	6.965030057	10	4.23125	56.98736	11.91983	56.73239407	12.40022438	6.95	7.75	14.73333333	15.53333333	NIGHT	6.904285714	21.38868	1.28509	1
6 3 2020 LMIDD1	LMIDD1	SWE	SWE	689	303	1020	0.675490196	6	3	1	1	Jan	2020	8.75	15.71666667	6.965030057	6	4.23125	56.98736	11.91983	56.73239407	12.40022438	6.95	7.75	14.73333333	15.53333333	NIGHT	6.904285714	21.38868	1.28509	1
19 3 2023 LMIDD1	LMIDD1	SWE	SWE	766	3137	4064	0.188484252	19	3	1	1	Jan	2023	8.75	15.71666667	6.965030057	36	5.342105263	56.98736	11.91983	56.73239407	12.40022438	6.95	7.75	14.73333333	15.53333333	NIGHT	6.951428571	23.20822334	0.796994712	1
16 3 2020 LMIDD1	LMIDD1	SWE	SWE	1291	1867	3282	0.393357709	16	3	1	1	Jan	2020	8.75	15.71666667	6.965030057	27	4.23125	56.98736	11.91983	56.73239407	12.40022438	6.95	7.75	14.73333333	15.53333333	NIGHT	6.904285714	21.38868	1.28509	1
0 3 2020 LMIDD1	LMIDD1	SWE	SWE	261	1126	1504	0.173537234	0	3	1	1	Jan	2020	8.75	15.71666667	6.965030057	6	4.23125	56.98736	11.91983	56.73239407	12.40022438	6.95	7.75	14.73333333	15.53333333	NIGHT	6.904285714	21.38868	1.28509	1
23 3 2021 LMIDD1	LMIDD1	SWE	SWE	134	905	1103	0.121486854	23	3	1	1	Jan	2021	8.75	15.71666667	6.965030057	14	6.345454545	56.98736	11.91983	56.73239407	12.40022438	6.95	7.75	14.73333333	15.53333333	NIGHT	5.915714286	17.65408714	1.2531	1
19 3 2020 LMIDD1	LMIDD1	SWE	SWE	556	134	718	0.774373259	19	3	1	1	Jan	2020	8.75	15.71666667	6.965030057	1	4.23125	56.98736	11.91983	56.73239407	12.40022438	6.95	7.75	14.73333333	15.53333333	NIGHT	6.904285714	21.38868	1.28509	1
7 3 2020 LMIDD1	LMIDD1	SWE	SWE	2236	2402	4790	0.466805846	7	3	1	1	Jan	2020	8.75	15.71666667	6.965030057	35	4.23125	56.98736	11.91983	56.73239407	12.40022438	6.95	7.75	14.73333333	15.53333333	DAWN	6.904285714	21.38868	1.28509	1
8 3 2020 LMIDD1	LMIDD1	SWE	SWE	767	2308	3271	0.234484867	8	3	1	1	Jan	2020	8.75	15.71666667	6.965030057	39	4.23125	56.98736	11.91983	56.73239407	12.40022438	6.95	7.75	14.73333333	15.53333333	DAY	6.904285714	21.38868	1.28509	1
9 3 2020 LMIDD1	LMIDD1	SWE	SWE	610	3239	4076	0.149656526	9	3	1	1	Jan	2020	8.75	15.71666667	6.965030057	37	4.23125	56.98736	11.91983	56.73239407	12.40022438	6.95	7.75	14.73333333	15.53333333	DAY	6.904285714	21.38868	1.28509	1
9 3 2023 LONG	LONG	IRL	RWB	0	14	15	0	9	3	1	1	Jan	2023	8.45	16.41666667	7.973250599	1	9.704878049	51.49866	9.53891	51.4785177	9.493447384	6.783333333	7.45	15.41666667	16.08333333	DAY	9.04	34.46800232	1.439166563	0
5 3 2023 LONG	LONG	IRL	RWB	57	86	148	0.385135135	5	3	1	1	Jan	2023	8.45	16.41666667	7.973250599	4	9.704878049	51.49866	9.53891	51.4785177	9.493447384	6.783333333	7.45	15.41666667	16.08333333	NIGHT	9.04	34.46800232	1.439166563	1
3 3 2022 LONG	LONG	IRL	RWB	25	32	59	0.423728814	3	3	1	1	Jan	2022	8.45	16.41666667	7.973250599	2	0	51.49866	9.53891	51.4785177	9.493447384	6.783333333	7.45	15.41666667	16.08333333	NIGHT	9.462857143	34.53499985	1.594766906	1
12 3 2023 LONG	LONG	IRL	RWB	0	51	56	0	12	3	1	1	Jan	2023	8.45	16.41666667	7.973250599	5	9.704878049	51.49866	9.53891	51.4785177	9.493447384	6.783333333	7.45	15.41666667	16.08333333	DAY	9.04	34.46800232	1.439166563	0
3 3 2023 LONG	LONG	IRL	RWB	39	49	90	0.433333333	3	3	1	1	Jan	2023	8.45	16.41666667	7.973250599	2	9.704878049	51.49866	9.53891	51.4785177	9.493447384	6.783333333	7.45	15.41666667	16.08333333	NIGHT	9.04	34.46800232	1.439166563	1
18 3 2022 LONG	LONG	IRL	RWB	0	64	69	0	18	3	1	1	Jan	2022	8.45	16.41666667	7.973250599	5	0	51.49866	9.53891	51.4785177	9.493447384	6.783333333	7.45	15.41666667	16.08333333	NIGHT	9.462857143	34.53499985	1.594766906	0
13 3 2023 LONG	LONG	IRL	RWB	0	244	263	0	13	3	1	1	Jan	2023	8.45	16.41666667	7.973250599	15	9.704878049	51.49866	9.53891	51.4785177	9.493447384	6.783333333	7.45	15.41666667	16.08333333	DAY	9.04	34.46800232	1.439166563	0
14 3 2023 LONG	LONG	IRL	RWB	231	257	516	0.447674419	14	3	1	1	Jan	2023	8.45	16.41666667	7.973250599	5	9.704878049	51.49866	9.53891	51.4785177	9.493447384	6.783333333	7.45	15.41666667	16.08333333	DAY	9.04	34.46800232	1.439166563	1
17 3 2023 LONG	LONG	IRL	RWB	0	44	47	0	17	3	1	1	Jan	2023	8.45	16.41666667	7.973250599	2	9.704878049	51.49866	9.53891	51.4785177	9.493447384	6.783333333	7.45	15.41666667	16.08333333	NIGHT	9.04	34.46800232	1.439166563	0
10 3 2023 LONG	LONG	IRL	RWB	0	538	558	0	10	3	1	1	Jan	2023	8.45	16.41666667	7.973250599	10	9.704878049	51.49866	9.53891	51.4785177	9.493447384	6.783333333	7.45	15.41666667	16.08333333	DAY	9.04	34.46800232	1.439166563	0
4 3 2022 LONG	LONG	IRL	RWB	21	1801	1887	0.011128776	4	3	1	1	Jan	2022	8.45	16.41666667	7.973250599	17	0	51.49866	9.53891	51.4785177	9.493447384	6.783333333	7.45	15.41666667	16.08333333	NIGHT	9.462857143	34.53499985	1.594766906	1
18 3 2023 LONG	LONG	IRL	RWB	0	109	113	0	18	3	1	1	Jan	2023	8.45	16.41666667	7.973250599	3	9.704878049	51.49866	9.53891	51.4785177	9.493447384	6.783333333	7.45	15.41666667	16.08333333	NIGHT	9.04	34.46800232	1.439166563	0
23 3 2011 LS2	LS2	IRL	BHB	131	1904	2187	0.059899406	23	3	1	1	Jan	2011	8.666666667	16.15	7.476591833	0	6.741666667	54.2883	9.844767	54.29274934	9.88101823	6.95	7.666666667	15.15	15.86666667	NIGHT	8.935714286	34.98336714	1.990562694	1
1 3 2011 LS2	LS2	IRL	BHB	5	6	12	0.416666667	1	3	1	1	Jan	2011	8.666666667	16.15	7.476591833	0	6.741666667	54.2883	9.844767	54.29274934	9.88101823	6.95	7.666666667	15.15	15.86666667	NIGHT	8.935714286	34.98336714	1.990562694	1
7 3 2013 LS4	LS4	IRL	BHB	113	293	438	0.257990868	7	3	1	1	Jan	2013	8.666666667	16.15	7.476591833	6	7.455284553	54.306367	9.987667	54.29274934	9.88101823	6.95	7.666666667	15.15	15.86666667	DAWN	9.634285714	34.59752571	2.618480759	1
22 3 2013 LS4	LS4	IRL	BHB	0	564	589	0	22	3	1	1	Jan	2013	8.666666667	16.15	7.476591833	0	7.455284553	54.306367	9.987667	54.29274934	9.88101823	6.95	7.666666667	15.15	15.86666667	NIGHT	9.634285714	34.59752571	2.618480759	0
5 3 2012 LS4	LS4	IRL	BHB	0	17	18	0	5	3	1	1	Jan	2012	8.666666667	16.15	7.476591833	1	9.442528736	54.306367	9.987667	54.29274934	9.88101823	6.95	7.666666667	15.15	15.86666667	NIGHT	9.737142857	35.31950857	0.393476524	0
4 3 2012 LS4	LS4	IRL	BHB	0	30	32	0	4	3	1	1	Jan	2012	8.666666667	16.15	7.476591833	1	9.442528736	54.306367	9.987667	54.29274934	9.88101823	6.95	7.666666667	15.15	15.86666667	NIGHT	9.737142857	35.31950857	0.393476524	0
14 3 2010 LS4	LS4	IRL	BHB	0	43	44	0	14	3	1	1	Jan	2010	8.666666667	16.15	7.476591833	1	8.153448276	54.306367	9.987667	54.29274934	9.88101823	6.95	7.666666667	15.15	15.86666667	DAY	9.024285714	34.89639143	1.014261527	0
7 3 2012 LS4	LS4	IRL	BHB	28	107	140	0.2	7	3	1	1	Jan	2012	8.666666667	16.15	7.476591833	1	9.442528736	54.306367	9.987667	54.29274934	9.88101823	6.95	7.666666667	15.15	15.86666667	DAWN	9.737142857	35.31950857	0.393476524	1
21 3 2012 LS4	LS4	IRL	BHB	97	22	122	0.795081967	21	3	1	1	Jan	2012	8.666666667	16.15	7.476591833	3	9.442528736	54.306367	9.987667	54.29274934	9.88101823	6.95	7.666666667	15.15	15.86666667	NIGHT	9.737142857	35.31950857	0.393476524	1
1 3 2013 LS4	LS4	IRL	BHB	0	9	10	0	1	3	1	1	Jan	2013	8.666666667	16.15	7.476591833	1	7.455284553	54.306367	9.987667	54.29274934	9.88101823	6.95	7.666666667	15.15	15.86666667	NIGHT	9.634285714	34.59752571	2.618480759	0
14 3 2013 LS4	LS4	IRL	BHB	0	234	257	0	14	3	1	1	Jan	2013	8.666666667	16.15	7.476591833	7	7.455284553	54.306367	9.987667	54.29274934	9.88101823	6.95	7.666666667	15.15	15.86666667	DAY	9.634285714	34.59752571	2.618480759	0
12 3 2010 LS4	LS4	IRL	BHB	0	121	125	0	12	3	1	1	Jan	2010	8.666666667	16.15	7.476591833	3	8.153448276	54.306367	9.987667	54.29274934	9.88101823	6.95	7.666666667	15.15	15.86666667	DAY	9.024285714	34.89639143	1.014261527	0
20 3 2011 LS4	LS4	IRL	BHB	5	95	111	0.045045045	20	3	1	1	Jan	2011	8.666666667	16.15	7.476591833	6	8.279032258	54.306367	9.987667	54.29274934	9.88101823	6.95	7.666666667	15.15	15.86666667	NIGHT	8.935714286	34.98336714	1.990562694	1
4 3 2013 LS4	LS4	IRL	BHB	0	5	6	0	4	3	1	1	Jan	2013	8.666666667	16.15	7.476591833	1	7.455284553	54.306367	9.987667	54.29274934	9.88101823	6.95	7.666666667	15.15	15.86666667	NIGHT	9.634285714	34.59752571	2.618480759	0
11 3 2010 LS4	LS4	IRL	BHB	0	17	18	0	11	3	1	1	Jan	2010	8.666666667	16.15	7.476591833	1	8.153448276	54.306367	9.987667	54.29274934	9.88101823	6.95	7.666666667	15.15	15.86666667	DAY	9.024285714	34.89639143	1.014261527	0
2 3 2011 LS4	LS4	IRL	BHB	0	248	263	0	2	3	1	1	Jan	2011	8.666666667	16.15	7.476591833	0	8.279032258	54.306367	9.987667	54.29274934	9.88101823	6.95	7.666666667	15.15	15.86666667	NIGHT	8.935714286	34.98336714	1.990562694	0
14 3 2011 LS4	LS4	IRL	BHB	0	215	230	0	14	3	1	1	Jan	2011	8.666666667	16.15	7.476591833	3	8.279032258	54.306367	9.987667	54.29274934	9.88101823	6.95	7.666666667	15.15	15.86666667	DAY	8.935714286	34.98336714	1.990562694	0
17 3 2013 LS4	LS4	IRL	BHB	13	207	231	0.056277056	17	3	1	1	Jan	2013	8.666666667	16.15	7.476591833	6	7.455284553	54.306367	9.987667	54.29274934	9.88101823	6.95	7.666666667	15.15	15.86666667	NIGHT	9.634285714	34.59752571	2.618480759	1
22 3 2011 LS4	LS4	IRL	BHB	116	667	844	0.137440758	22	3	1	1	Jan	2011	8.666666667	16.15	7.476591833	24	8.279032258	54.306367	9.987667	54.29274934	9.88101823	6.95	7.666666667	15.15	15.86666667	NIGHT	8.935714286	34.98336714	1.990562694	1
5 3 2010 LS4	LS4	IRL	BHB	91	1549	1719	0.052937755	5	3	1	1	Jan	2010	8.666666667	16.15	7.476591833	23	8.153448276	54.306367	9.987667	54.29274934	9.88101823	6.95	7.666666667	15.15	15.86666667	NIGHT	9.024285714	34.89639143	1.014261527	1
9 3 2013 LS4	LS4	IRL	BHB	4	312	337	0.011869436	9	3	1	1	Jan	2013	8.666666667	16.15	7.476591833	8	7.455284553	54.306367	9.987667	54.29274934	9.88101823	6.95	7.666666667	15.15	15.86666667	DAY	9.634285714	34.59752571	2.618480759	1
23 3 2012 LS4	LS4	IRL	BHB	0	87	92	0	23	3	1	1	Jan	2012	8.666666667	16.15	7.476591833	2	9.442528736	54.306367	9.987667	54.29274934	9.88101823	6.95	7.666666667	15.15	15.86666667	NIGHT	9.737142857	35.31950857	0.393476524	0
20 3 2012 LS4	LS4	IRL	BHB	0	6	7	0	20	3	1	1	Jan	2012	8.666666667	16.15	7.476591833	1	9.442528736	54.306367	9.987667	54.29274934	9.88101823	6.95	7.666666667	15.15	15.86666667	NIGHT	9.737142857	35.31950857	0.393476524	0
4 3 2010 LS4	LS4	IRL	BHB	26	408	476	0.054621849	4	3	1	1	Jan	2010	8.666666667	16.15	7.476591833	11	8.153448276	54.306367	9.987667	54.29274934	9.88101823	6.95	7.666666667	15.15	15.86666667	NIGHT	9.024285714	34.89639143	1.014261527	1
16 3 2013 LS4	LS4	IRL	BHB	46	79	146	0.315068493	16	3	1	1	Jan	2013	8.666666667	16.15	7.476591833	4	7.455284553	54.306367	9.987667	54.29274934	9.88101823	6.95	7.666666667	15.15	15.86666667	NIGHT	9.634285714	34.59752571	2.618480759	1
23 3 2013 LS4	LS4	IRL	BHB	43	148	204	0.210784314	23	3	1	1	Jan	2013	8.666666667	16.15	7.476591833	1	7.455284553	54.306367	9.987667	54.29274934	9.88101823	6.95	7.666666667	15.15	15.86666667	NIGHT	9.634285714	34.59752571	2.618480759	1
10 3 2013 LS4	LS4	IRL	BHB	0	75	81	0	10	3	1	1	Jan	2013	8.666666667	16.15	7.476591833	4	7.455284553	54.306367	9.987667	54.29274934	9.88101823	6.95	7.666666667	15.15	15.86666667	DAY	9.634285714	34.59752571	2.618480759	0
18 3 2013 LS4	LS4	IRL	BHB	21	120	155	0.135483871	18	3	1	1	Jan	2013	8.666666667	16.15	7.476591833	7	7.455284553	54.306367	9.987667	54.29274934	9.88101823	6.95	7.666666667	15.15	15.86666667	NIGHT	9.634285714	34.59752571	2.618480759	1
8 3 2011 LS4	LS4	IRL	BHB	0	9	10	0	8	3	1	1	Jan	2011	8.666666667	16.15	7.476591833	1	8.279032258	54.306367	9.987667	54.29274934	9.88101823	6.95	7.666666667	15.15	15.86666667	DAY	8.935714286	34.98336714	1.990562694	0
2 3 2013 LS4	LS4	IRL	BHB	163	542	753	0.216467463	2	3	1	1	Jan	2013	8.666666667	16.15	7.476591833	16	7.455284553	54.306367	9.987667	54.29274934	9.88101823	6.95	7.666666667	15.15	15.86666667	NIGHT	9.634285714	34.59752571	2.618480759	1
21 3 2013 LS4	LS4	IRL	BHB	35	662	737	0.047489824	21	3	1	1	Jan	2013	8.666666667	16.15	7.476591833	0	7.455284553	54.306367	9.987667	54.29274934	9.88101823	6.95	7.666666667	15.15	15.86666667	NIGHT	9.634285714	34.59752571	2.618480759	1
21 3 2011 LS4	LS4	IRL	BHB	0	20	22	0	21	3	1	1	Jan	2011	8.666666667	16.15	7.476591833	2	8.279032258	54.306367	9.987667	54.29274934	9.88101823	6.95	7.666666667	15.15	15.86666667	NIGHT	8.935714286	34.98336714	1.990562694	0
17 3 2010 LS4	LS4	IRL	BHB	0	39	43	0	17	3	1	1	Jan	2010	8.666666667	16.15	7.476591833	2	8.153448276	54.306367	9.987667	54.29274934	9.88101823	6.95	7.666666667	15.15	15.86666667	NIGHT	9.024285714	34.89639143	1.014261527	0
6 3 2011 LS4	LS4	IRL	BHB	0	10	11	0	6	3	1	1	Jan	2011	8.666666667	16.15	7.476591833	1	8.279032258	54.306367	9.987667	54.29274934	9.88101823	6.95	7.666666667	15.15	15.86666667	NIGHT	8.935714286	34.98336714	1.990562694	0
3 3 2013 LS4	LS4	IRL	BHB	0	22	23	0	3	3	1	1	Jan	2013	8.666666667	16.15	7.476591833	1	7.455284553	54.306367	9.987667	54.29274934	9.88101823	6.95	7.666666667	15.15	15.86666667	NIGHT	9.634285714	34.59752571	2.618480759	0
20 3 2013 LS4	LS4	IRL	BHB	45	1242	1347	0.033407572	20	3	1	1	Jan	2013	8.666666667	16.15	7.476591833	15	7.455284553	54.306367	9.987667	54.29274934	9.88101823	6.95	7.666666667	15.15	15.86666667	NIGHT	9.634285714	34.59752571	2.618480759	1
11 3 2012 LS4	LS4	IRL	BHB	0	9	10	0	11	3	1	1	Jan	2012	8.666666667	16.15	7.476591833	1	9.442528736	54.306367	9.987667	54.29274934	9.88101823	6.95	7.666666667	15.15	15.86666667	DAY	9.737142857	35.31950857	0.393476524	0
11 3 2013 LS4	LS4	IRL	BHB	0	54	59	0	11	3	1	1	Jan	2013	8.666666667	16.15	7.476591833	1	7.455284553	54.306367	9.987667	54.29274934	9.88101823	6.95	7.666666667	15.15	15.86666667	DAY	9.634285714	34.59752571	2.618480759	0
6 3 2010 LS4	LS4	IRL	BHB	214	398	637	0.335949765	6	3	1	1	Jan	2010	8.666666667	16.15	7.476591833	9	8.153448276	54.306367	9.987667	54.29274934	9.88101823	6.95	7.666666667	15.15	15.86666667	NIGHT	9.024285714	34.89639143	1.014261527	1
0 3 2010 LS4	LS4	IRL	BHB	0	1	28	0	0	3	1	1	Jan	2010	8.666666667	16.15	7.476591833	0	8.153448276	54.306367	9.987667	54.29274934	9.88101823	6.95	7.666666667	15.15	15.86666667	NIGHT	9.024285714	34.89639143	1.014261527	0
21 3 2010 LS4	LS4	IRL	BHB	0	27	30	0	21	3	1	1	Jan	2010	8.666666667	16.15	7.476591833	2	8.153448276	54.306367	9.987667	54.29274934	9.88101823	6.95	7.666666667	15.15	15.86666667	NIGHT	9.024285714	34.89639143	1.014261527	0
5 3 2020 NVSK4	NVSK4	SWE	SWE	0	115	125	0	5	3	1	1	Jan	2020	8.75	15.71666667	6.965030057	3	6.107692308	56.32758	12.40308	56.73239407	12.40022438	6.95	7.75	14.73333333	15.53333333	NIGHT	6.904285714	21.38868	1.28509	0
8 3 2022 NVSK4	NVSK4	SWE	SWE	136	210	371	0.366576819	8	3	1	1	Jan	2022	8.75	15.71666667	6.965030057	2	7.583333333	56.32758	12.40308	56.73239407	12.40022438	6.95	7.75	14.73333333	15.53333333	DAY	9.44	23.56692886	1.076406973	1
20 3 2020 NVSK4	NVSK4	SWE	SWE	162	158	351	0.461538462	20	3	1	1	Jan	2020	8.75	15.71666667	6.965030057	13	6.107692308	56.32758	12.40308	56.73239407	12.40022438	6.95	7.75	14.73333333	15.53333333	NIGHT	6.904285714	21.38868	1.28509	1
11 3 2022 NVSK6	NVSK6	SWE	SWE	344	451	827	0.415961306	11	3	1	1	Jan	2022	8.75	15.71666667	6.965030057	15	8.725	56.21727	12.49011	56.73239407	12.40022438	6.95	7.75	14.73333333	15.53333333	DAY	9.44	23.56692886	1.076406973	1
1 3 2023 SHERKIN	SHERKIN	IRL	RWB	34	0	36	0.944444444	1	3	1	1	Jan	2023	8.45	16.41666667	7.973250599	1	10.975	51.4613	9.440194	51.4785177	9.493447384	6.783333333	7.45	15.41666667	16.08333333	NIGHT	9.04	34.46800232	1.439166563	1
14 3 2021 SHERKIN	SHERKIN	IRL	RWB	6	0	7	0.857142857	14	3	1	1	Jan	2021	8.45	16.41666667	7.973250599	1	9.925454545	51.4613	9.440194	51.4785177	9.493447384	6.783333333	7.45	15.41666667	16.08333333	DAY	7.931428571	34.59491143	9.048257164	1
19 3 2023 SHERKIN	SHERKIN	IRL	RWB	4	0	5	0.8	19	3	1	1	Jan	2023	8.45	16.41666667	7.973250599	1	10.975	51.4613	9.440194	51.4785177	9.493447384	6.783333333	7.45	15.41666667	16.08333333	NIGHT	9.04	34.46800232	1.439166563	1
15 3 2021 SHERKIN	SHERKIN	IRL	RWB	0	5	6	0	15	3	1	1	Jan	2021	8.45	16.41666667	7.973250599	1	9.925454545	51.4613	9.440194	51.4785177	9.493447384	6.783333333	7.45	15.41666667	16.08333333	DAY	7.931428571	34.59491143	9.048257164	0
19 3 2021 SHERKIN	SHERKIN	IRL	RWB	6	0	7	0.857142857	19	3	1	1	Jan	2021	8.45	16.41666667	7.973250599	1	9.925454545	51.4613	9.440194	51.4785177	9.493447384	6.783333333	7.45	15.41666667	16.08333333	NIGHT	7.931428571	34.59491143	9.048257164	1
4 3 2021 SHERKIN	SHERKIN	IRL	RWB	15	0	17	0.882352941	4	3	1	1	Jan	2021	8.45	16.41666667	7.973250599	2	9.925454545	51.4613	9.440194	51.4785177	9.493447384	6.783333333	7.45	15.41666667	16.08333333	NIGHT	7.931428571	34.59491143	9.048257164	1
5 3 2021 SHERKIN	SHERKIN	IRL	RWB	176	113	303	0.580858086	5	3	1	1	Jan	2021	8.45	16.41666667	7.973250599	6	9.925454545	51.4613	9.440194	51.4785177	9.493447384	6.783333333	7.45	15.41666667	16.08333333	NIGHT	7.931428571	34.59491143	9.048257164	1
8 3 2021 SHERKIN	SHERKIN	IRL	RWB	8	0	9	0.888888889	8	3	1	1	Jan	2021	8.45	16.41666667	7.973250599	1	9.925454545	51.4613	9.440194	51.4785177	9.493447384	6.783333333	7.45	15.41666667	16.08333333	DAY	7.931428571	34.59491143	9.048257164	1
16 3 2021 SHERKIN	SHERKIN	IRL	RWB	32	0	36	0.888888889	16	3	1	1	Jan	2021	8.45	16.41666667	7.973250599	4	9.925454545	51.4613	9.440194	51.4785177	9.493447384	6.783333333	7.45	15.41666667	16.08333333	DUSK	7.931428571	34.59491143	9.048257164	1
15 4 2021 BALGO1	BALGO1	SWE	SWE	1299	2497	4129	0.31460402	15	4	1	1	Jan	2021	8.75	15.75	6.995313941	5	5.232467532	57.17039	12.10915	56.73239407	12.40022438	6.95	7.75	14.75	15.55	DUSK	5.915714286	17.65408714	1.2531	1
12 4 2022 BALGO1	BALGO1	SWE	SWE	2211	100	5464	0.404648609	12	4	1	1	Jan	2022	8.75	15.75	6.995313941	15	6.741269841	57.17039	12.10915	56.73239407	12.40022438	6.95	7.75	14.75	15.55	DAY	9.44	23.56692886	1.076406973	1
19 4 2021 BALGO1	BALGO1	SWE	SWE	1996	1585	3826	0.521693675	19	4	1	1	Jan	2021	8.75	15.75	6.995313941	1	5.232467532	57.17039	12.10915	56.73239407	12.40022438	6.95	7.75	14.75	15.55	NIGHT	5.915714286	17.65408714	1.2531	1
20 4 2022 BALGO1	BALGO1	SWE	SWE	981	1007	2627	0.373429768	20	4	1	1	Jan	2022	8.75	15.75	6.995313941	3	6.741269841	57.17039	12.10915	56.73239407	12.40022438	6.95	7.75	14.75	15.55	NIGHT	9.44	23.56692886	1.076406973	1
20 4 2021 BALGO1	BALGO1	SWE	SWE	556	1568	2320	0.239655172	20	4	1	1	Jan	2021	8.75	15.75	6.995313941	1	5.232467532	57.17039	12.10915	56.73239407	12.40022438	6.95	7.75	14.75	15.55	NIGHT	5.915714286	17.65408714	1.2531	1
10 4 2021 BALGO1	BALGO1	SWE	SWE	49	3167	3416	0.014344262	10	4	1	1	Jan	2021	8.75	15.75	6.995313941	3	5.232467532	57.17039	12.10915	56.73239407	12.40022438	6.95	7.75	14.75	15.55	DAY	5.915714286	17.65408714	1.2531	1
17 4 2022 BALGO1	BALGO1	SWE	SWE	245	74	689	0.355587808	17	4	1	1	Jan	2022	8.75	15.75	6.995313941	9	6.741269841	57.17039	12.10915	56.73239407	12.40022438	6.95	7.75	14.75	15.55	NIGHT	9.44	23.56692886	1.076406973	1
14 4 2020 BALGO1	BALGO1	SWE	SWE	370	814	1638	0.225885226	14	4	1	1	Jan	2020	8.75	15.75	6.995313941	3	8.551315789	57.17039	12.10915	56.73239407	12.40022438	6.95	7.75	14.75	15.55	DAY	6.904285714	21.38868	1.28509	1
19 4 2022 BALGO1	BALGO1	SWE	SWE	732	465	1901	0.385060494	19	4	1	1	Jan	2022	8.75	15.75	6.995313941	5	6.741269841	57.17039	12.10915	56.73239407	12.40022438	6.95	7.75	14.75	15.55	NIGHT	9.44	23.56692886	1.076406973	1
2 4 2021 BALGO1	BALGO1	SWE	SWE	543	342	1071	0.507002801	2	4	1	1	Jan	2021	8.75	15.75	6.995313941	6	5.232467532	57.17039	12.10915	56.73239407	12.40022438	6.95	7.75	14.75	15.55	NIGHT	5.915714286	17.65408714	1.2531	1
19 4 2020 BALGO1	BALGO1	SWE	SWE	360	277	722	0.498614958	19	4	1	1	Jan	2020	8.75	15.75	6.995313941	3	8.551315789	57.17039	12.10915	56.73239407	12.40022438	6.95	7.75	14.75	15.55	NIGHT	6.904285714	21.38868	1.28509	1
16 4 2020 BALGO1	BALGO1	SWE	SWE	287	287	610	0.470491803	16	4	1	1	Jan	2020	8.75	15.75	6.995313941	1	8.551315789	57.17039	12.10915	56.73239407	12.40022438	6.95	7.75	14.75	15.55	NIGHT	6.904285714	21.38868	1.28509	1
21 4 2022 BALGO1	BALGO1	SWE	SWE	651	219	1827	0.356321839	21	4	1	1	Jan	2022	8.75	15.75	6.995313941	2	6.741269841	57.17039	12.10915	56.73239407	12.40022438	6.95	7.75	14.75	15.55	NIGHT	9.44	23.56692886	1.076406973	1
15 4 2020 BALGO1	BALGO1	SWE	SWE	316	1049	1468	0.215258856	15	4	1	1	Jan	2020	8.75	15.75	6.995313941	1	8.551315789	57.17039	12.10915	56.73239407	12.40022438	6.95	7.75	14.75	15.55	DUSK	6.904285714	21.38868	1.28509	1
22 4 2022 BALGO1	BALGO1	SWE	SWE	352	865	1538	0.228868661	22	4	1	1	Jan	2022	8.75	15.75	6.995313941	2	6.741269841	57.17039	12.10915	56.73239407	12.40022438	6.95	7.75	14.75	15.55	NIGHT	9.44	23.56692886	1.076406973	1
13 4 2020 BALGO1	BALGO1	SWE	SWE	157	569	1238	0.126817447	13	4	1	1	Jan	2020	8.75	15.75	6.995313941	9	8.551315789	57.17039	12.10915	56.73239407	12.40022438	6.95	7.75	14.75	15.55	DAY	6.904285714	21.38868	1.28509	1
14 4 2021 BALGO1	BALGO1	SWE	SWE	548	4878	6038	0.090758529	14	4	1	1	Jan	2021	8.75	15.75	6.995313941	4	5.232467532	57.17039	12.10915	56.73239407	12.40022438	6.95	7.75	14.75	15.55	DAY	5.915714286	17.65408714	1.2531	1
16 4 2022 BALGO1	BALGO1	SWE	SWE	707	168	2634	0.26841306	16	4	1	1	Jan	2022	8.75	15.75	6.995313941	2	6.741269841	57.17039	12.10915	56.73239407	12.40022438	6.95	7.75	14.75	15.55	NIGHT	9.44	23.56692886	1.076406973	1
0 4 2022 BALGO1	BALGO1	SWE	SWE	472	491	1566	0.301404853	0	4	1	1	Jan	2022	8.75	15.75	6.995313941	10	6.741269841	57.17039	12.10915	56.73239407	12.40022438	6.95	7.75	14.75	15.55	NIGHT	9.44	23.56692886	1.076406973	1
22 4 2020 BALGO1	BALGO1	SWE	SWE	187	231	810	0.230864198	22	4	1	1	Jan	2020	8.75	15.75	6.995313941	5	8.551315789	57.17039	12.10915	56.73239407	12.40022438	6.95	7.75	14.75	15.55	NIGHT	6.904285714	21.38868	1.28509	1
11 4 2020 BALGO1	BALGO1	SWE	SWE	1352	2312	3862	0.35007768	11	4	1	1	Jan	2020	8.75	15.75	6.995313941	1	8.551315789	57.17039	12.10915	56.73239407	12.40022438	6.95	7.75	14.75	15.55	DAY	6.904285714	21.38868	1.28509	1
1 4 2021 BALGO1	BALGO1	SWE	SWE	1	44	58	0.017241379	1	4	1	1	Jan	2021	8.75	15.75	6.995313941	1	5.232467532	57.17039	12.10915	56.73239407	12.40022438	6.95	7.75	14.75	15.55	NIGHT	5.915714286	17.65408714	1.2531	1
3 4 2022 CALF	CALF	IRL	RWB	0	10	11	0	3	4	1	1	Jan	2022	8.45	16.43333333	7.996089099	1	7.71025641	51.4756	9.5015	51.4785177	9.493447384	6.783333333	7.45	15.43333333	16.1	NIGHT	9.462857143	34.53499985	1.594766906	0
13 4 2023 CALF	CALF	IRL	RWB	0	188	197	0	13	4	1	1	Jan	2023	8.45	16.43333333	7.996089099	3	0	51.4756	9.5015	51.4785177	9.493447384	6.783333333	7.45	15.43333333	16.1	DAY	9.04	34.46800232	1.439166563	0
14 4 2023 CALF	CALF	IRL	RWB	20	5	28	0.714285714	14	4	1	1	Jan	2023	8.45	16.43333333	7.996089099	1	0	51.4756	9.5015	51.4785177	9.493447384	6.783333333	7.45	15.43333333	16.1	DAY	9.04	34.46800232	1.439166563	1
16 4 2023 CALF	CALF	IRL	RWB	87	200	300	0.29	16	4	1	1	Jan	2023	8.45	16.43333333	7.996089099	8	0	51.4756	9.5015	51.4785177	9.493447384	6.783333333	7.45	15.43333333	16.1	DUSK	9.04	34.46800232	1.439166563	1
20 4 2022 CALF	CALF	IRL	RWB	19	507	551	0.034482759	20	4	1	1	Jan	2022	8.45	16.43333333	7.996089099	5	7.71025641	51.4756	9.5015	51.4785177	9.493447384	6.783333333	7.45	15.43333333	16.1	NIGHT	9.462857143	34.53499985	1.594766906	1
21 4 2022 CALF	CALF	IRL	RWB	0	8	10	0	21	4	1	1	Jan	2022	8.45	16.43333333	7.996089099	2	7.71025641	51.4756	9.5015	51.4785177	9.493447384	6.783333333	7.45	15.43333333	16.1	NIGHT	9.462857143	34.53499985	1.594766906	0
2 4 2022 CALF	CALF	IRL	RWB	0	130	139	0	2	4	1	1	Jan	2022	8.45	16.43333333	7.996089099	7	7.71025641	51.4756	9.5015	51.4785177	9.493447384	6.783333333	7.45	15.43333333	16.1	NIGHT	9.462857143	34.53499985	1.594766906	0
11 4 2022 CALF	CALF	IRL	RWB	272	208	499	0.54509018	11	4	1	1	Jan	2022	8.45	16.43333333	7.996089099	6	7.71025641	51.4756	9.5015	51.4785177	9.493447384	6.783333333	7.45	15.43333333	16.1	DAY	9.462857143	34.53499985	1.594766906	1
1 4 2022 CALF	CALF	IRL	RWB	0	14	15	0	1	4	1	1	Jan	2022	8.45	16.43333333	7.996089099	1	7.71025641	51.4756	9.5015	51.4785177	9.493447384	6.783333333	7.45	15.43333333	16.1	NIGHT	9.462857143	34.53499985	1.594766906	0
19 4 2022 CALF	CALF	IRL	RWB	1110	781	1995	0.556390977	19	4	1	1	Jan	2022	8.45	16.43333333	7.996089099	7	7.71025641	51.4756	9.5015	51.4785177	9.493447384	6.783333333	7.45	15.43333333	16.1	NIGHT	9.462857143	34.53499985	1.594766906	1
4 4 2023 CALF	CALF	IRL	RWB	0	35	39	0	4	4	1	1	Jan	2023	8.45	16.43333333	7.996089099	3	0	51.4756	9.5015	51.4785177	9.493447384	6.783333333	7.45	15.43333333	16.1	NIGHT	9.04	34.46800232	1.439166563	0
15 4 2022 CALF	CALF	IRL	RWB	125	150	290	0.431034483	15	4	1	1	Jan	2022	8.45	16.43333333	7.996089099	5	7.71025641	51.4756	9.5015	51.4785177	9.493447384	6.783333333	7.45	15.43333333	16.1	DAY	9.462857143	34.53499985	1.594766906	1
12 4 2023 CALF	CALF	IRL	RWB	5	43	53	0.094339623	12	4	1	1	Jan	2023	8.45	16.43333333	7.996089099	3	0	51.4756	9.5015	51.4785177	9.493447384	6.783333333	7.45	15.43333333	16.1	DAY	9.04	34.46800232	1.439166563	1
16 4 2022 CALF	CALF	IRL	RWB	552	935	1537	0.359141184	16	4	1	1	Jan	2022	8.45	16.43333333	7.996089099	5	7.71025641	51.4756	9.5015	51.4785177	9.493447384	6.783333333	7.45	15.43333333	16.1	DUSK	9.462857143	34.53499985	1.594766906	1
7 4 2023 CALF	CALF	IRL	RWB	129	43	179	0.720670391	7	4	1	1	Jan	2023	8.45	16.43333333	7.996089099	2	0	51.4756	9.5015	51.4785177	9.493447384	6.783333333	7.45	15.43333333	16.1	DAWN	9.04	34.46800232	1.439166563	1
5 4 2021 CALF	CALF	IRL	RWB	0	7	8	0	5	4	1	1	Jan	2021	8.45	16.43333333	7.996089099	1	0	51.4756	9.5015	51.4785177	9.493447384	6.783333333	7.45	15.43333333	16.1	NIGHT	7.931428571	34.59491143	9.048257164	0
9 4 2021 CALF	CALF	IRL	RWB	4	4	10	0.4	9	4	1	1	Jan	2021	8.45	16.43333333	7.996089099	1	0	51.4756	9.5015	51.4785177	9.493447384	6.783333333	7.45	15.43333333	16.1	DAY	7.931428571	34.59491143	9.048257164	1
5 4 2022 CALF	CALF	IRL	RWB	0	37	43	0	5	4	1	1	Jan	2022	8.45	16.43333333	7.996089099	5	7.71025641	51.4756	9.5015	51.4785177	9.493447384	6.783333333	7.45	15.43333333	16.1	NIGHT	9.462857143	34.53499985	1.594766906	0
11 4 2023 CALF	CALF	IRL	RWB	0	43	47	0	11	4	1	1	Jan	2023	8.45	16.43333333	7.996089099	2	0	51.4756	9.5015	51.4785177	9.493447384	6.783333333	7.45	15.43333333	16.1	DAY	9.04	34.46800232	1.439166563	0
8 4 2023 CALF	CALF	IRL	RWB	3	31	37	0.081081081	8	4	1	1	Jan	2023	8.45	16.43333333	7.996089099	2	0	51.4756	9.5015	51.4785177	9.493447384	6.783333333	7.45	15.43333333	16.1	DAY	9.04	34.46800232	1.439166563	1
23 4 2022 CALF	CALF	IRL	RWB	0	379	393	0	23	4	1	1	Jan	2022	8.45	16.43333333	7.996089099	3	7.71025641	51.4756	9.5015	51.4785177	9.493447384	6.783333333	7.45	15.43333333	16.1	NIGHT	9.462857143	34.53499985	1.594766906	0
22 4 2022 CALF	CALF	IRL	RWB	0	68	73	0	22	4	1	1	Jan	2022	8.45	16.43333333	7.996089099	3	7.71025641	51.4756	9.5015	51.4785177	9.493447384	6.783333333	7.45	15.43333333	16.1	NIGHT	9.462857143	34.53499985	1.594766906	0
6 4 2023 CALF	CALF	IRL	RWB	0	8	9	0	6	4	1	1	Jan	2023	8.45	16.43333333	7.996089099	1	0	51.4756	9.5015	51.4785177	9.493447384	6.783333333	7.45	15.43333333	16.1	NIGHT	9.04	34.46800232	1.439166563	0
4 4 2022 CALF	CALF	IRL	RWB	0	32	36	0	4	4	1	1	Jan	2022	8.45	16.43333333	7.996089099	4	7.71025641	51.4756	9.5015	51.4785177	9.493447384	6.783333333	7.45	15.43333333	16.1	NIGHT	9.462857143	34.53499985	1.594766906	0
13 4 2023 FLAD2	FLAD2	SWE	SWE	69	2690	2929	0.023557528	13	4	1	1	Jan	2023	8.75	15.75	6.995313941	7	4.327272727	57.12561	11.75709	56.73239407	12.40022438	6.95	7.75	14.75	15.55	DAY	6.951428571	23.20822334	0.796994712	1
8 4 2021 FLAD2	FLAD2	SWE	SWE	69	2068	2248	0.03069395	8	4	1	1	Jan	2021	8.75	15.75	6.995313941	9	8.65	57.12561	11.75709	56.73239407	12.40022438	6.95	7.75	14.75	15.55	DAY	5.915714286	17.65408714	1.2531	1
8 4 2023 FLAD2	FLAD2	SWE	SWE	176	1716	2001	0.087956022	8	4	1	1	Jan	2023	8.75	15.75	6.995313941	6	4.327272727	57.12561	11.75709	56.73239407	12.40022438	6.95	7.75	14.75	15.55	DAY	6.951428571	23.20822334	0.796994712	1
6 4 2020 FLAD2	FLAD2	SWE	SWE	5	52	64	0.078125	6	4	1	1	Jan	2020	8.75	15.75	6.995313941	4	6.324	57.12561	11.75709	56.73239407	12.40022438	6.95	7.75	14.75	15.55	NIGHT	6.904285714	21.38868	1.28509	1
7 4 2020 FLAD2	FLAD2	SWE	SWE	26	133	171	0.152046784	7	4	1	1	Jan	2020	8.75	15.75	6.995313941	1	6.324	57.12561	11.75709	56.73239407	12.40022438	6.95	7.75	14.75	15.55	DAWN	6.904285714	21.38868	1.28509	1
9 4 2020 FLAD2	FLAD2	SWE	SWE	79	766	919	0.085963003	9	4	1	1	Jan	2020	8.75	15.75	6.995313941	1	6.324	57.12561	11.75709	56.73239407	12.40022438	6.95	7.75	14.75	15.55	DAY	6.904285714	21.38868	1.28509	1
9 4 2018 HONO	HONO	SWE	SWE	1149	74	1735	0.662247839	9	4	1	1	Jan	2018	8.75	15.75	6.995313941	28	3.601342282	57.68084	11.59186	56.73239407	12.40022438	6.95	7.75	14.75	15.55	DAY	5.698571429	18.57639857	1.15071	1
9 4 2017 HONO	HONO	SWE	SWE	87	8	133	0.654135338	9	4	1	1	Jan	2017	8.75	15.75	6.995313941	5	4.405714286	57.68084	11.59186	56.73239407	12.40022438	6.95	7.75	14.75	15.55	DAY	5.261428571	21.89812143	1.51263	1
16 4 2018 HONO	HONO	SWE	SWE	1201	124	3044	0.394546649	16	4	1	1	Jan	2018	8.75	15.75	6.995313941	37	3.601342282	57.68084	11.59186	56.73239407	12.40022438	6.95	7.75	14.75	15.55	NIGHT	5.698571429	18.57639857	1.15071	1
16 4 2021 HONO	HONO	SWE	SWE	1349	2034	3740	0.360695187	16	4	1	1	Jan	2021	8.75	15.75	6.995313941	13	9.561764706	57.68084	11.59186	56.73239407	12.40022438	6.95	7.75	14.75	15.55	NIGHT	5.915714286	17.65408714	1.2531	1
16 4 2017 HONO	HONO	SWE	SWE	0	4	31	0	16	4	1	1	Jan	2017	8.75	15.75	6.995313941	4	4.405714286	57.68084	11.59186	56.73239407	12.40022438	6.95	7.75	14.75	15.55	NIGHT	5.261428571	21.89812143	1.51263	0
15 4 2017 HONO	HONO	SWE	SWE	53	21	488	0.108606557	15	4	1	1	Jan	2017	8.75	15.75	6.995313941	7	4.405714286	57.68084	11.59186	56.73239407	12.40022438	6.95	7.75	14.75	15.55	DUSK	5.261428571	21.89812143	1.51263	1
14 4 2023 HONO	HONO	SWE	SWE	1223	7855	9552	0.128036013	14	4	1	1	Jan	2023	8.75	15.75	6.995313941	7	5.2064	57.68084	11.59186	56.73239407	12.40022438	6.95	7.75	14.75	15.55	DAY	6.951428571	23.20822334	0.796994712	1
10 4 2017 HONO	HONO	SWE	SWE	209	14	322	0.649068323	10	4	1	1	Jan	2017	8.75	15.75	6.995313941	10	4.405714286	57.68084	11.59186	56.73239407	12.40022438	6.95	7.75	14.75	15.55	DAY	5.261428571	21.89812143	1.51263	1
16 4 2016 HONO	HONO	SWE	SWE	386	19	611	0.631751227	16	4	1	1	Jan	2016	8.75	15.75	6.995313941	12	3.9008	57.68084	11.59186	56.73239407	12.40022438	6.95	7.75	14.75	15.55	NIGHT	5.621428571	16.23257714	1.18285	1
20 4 2018 HONO	HONO	SWE	SWE	12	10	165	0.072727273	20	4	1	1	Jan	2018	8.75	15.75	6.995313941	7	3.601342282	57.68084	11.59186	56.73239407	12.40022438	6.95	7.75	14.75	15.55	NIGHT	5.698571429	18.57639857	1.15071	1
21 4 2023 HONO	HONO	SWE	SWE	2364	2107	4811	0.491373935	21	4	1	1	Jan	2023	8.75	15.75	6.995313941	12	5.2064	57.68084	11.59186	56.73239407	12.40022438	6.95	7.75	14.75	15.55	NIGHT	6.951428571	23.20822334	0.796994712	1
0 4 2017 HONO	HONO	SWE	SWE	435	25	603	0.721393035	0	4	1	1	Jan	2017	8.75	15.75	6.995313941	12	4.405714286	57.68084	11.59186	56.73239407	12.40022438	6.95	7.75	14.75	15.55	NIGHT	5.261428571	21.89812143	1.51263	1
20 4 2023 HONO	HONO	SWE	SWE	2412	1600	5027	0.479809031	20	4	1	1	Jan	2023	8.75	15.75	6.995313941	19	5.2064	57.68084	11.59186	56.73239407	12.40022438	6.95	7.75	14.75	15.55	NIGHT	6.951428571	23.20822334	0.796994712	1
1 4 2023 HONO	HONO	SWE	SWE	741	1049	1919	0.386138614	1	4	1	1	Jan	2023	8.75	15.75	6.995313941	3	5.2064	57.68084	11.59186	56.73239407	12.40022438	6.95	7.75	14.75	15.55	NIGHT	6.951428571	23.20822334	0.796994712	1
0 4 2018 HONO	HONO	SWE	SWE	214	65	1314	0.162861492	0	4	1	1	Jan	2018	8.75	15.75	6.995313941	30	3.601342282	57.68084	11.59186	56.73239407	12.40022438	6.95	7.75	14.75	15.55	NIGHT	5.698571429	18.57639857	1.15071	1
14 4 2017 HONO	HONO	SWE	SWE	733	47	1116	0.656810036	14	4	1	1	Jan	2017	8.75	15.75	6.995313941	24	4.405714286	57.68084	11.59186	56.73239407	12.40022438	6.95	7.75	14.75	15.55	DAY	5.261428571	21.89812143	1.51263	1
12 4 2021 HONO	HONO	SWE	SWE	283	2044	2510	0.112749004	12	4	1	1	Jan	2021	8.75	15.75	6.995313941	7	9.561764706	57.68084	11.59186	56.73239407	12.40022438	6.95	7.75	14.75	15.55	DAY	5.915714286	17.65408714	1.2531	1
7 4 2016 HONO	HONO	SWE	SWE	0	5	63	0	7	4	1	1	Jan	2016	8.75	15.75	6.995313941	4	3.9008	57.68084	11.59186	56.73239407	12.40022438	6.95	7.75	14.75	15.55	DAWN	5.621428571	16.23257714	1.18285	0
3 4 2022 HONO	HONO	SWE	SWE	720	1278	3215	0.223950233	3	4	1	1	Jan	2022	8.75	15.75	6.995313941	22	4.447058824	57.68084	11.59186	56.73239407	12.40022438	6.95	7.75	14.75	15.55	NIGHT	9.44	23.56692886	1.076406973	1
19 4 2018 HONO	HONO	SWE	SWE	678	63	1500	0.452	19	4	1	1	Jan	2018	8.75	15.75	6.995313941	23	3.601342282	57.68084	11.59186	56.73239407	12.40022438	6.95	7.75	14.75	15.55	NIGHT	5.698571429	18.57639857	1.15071	1
23 4 2022 HONO	HONO	SWE	SWE	140	299	587	0.238500852	23	4	1	1	Jan	2022	8.75	15.75	6.995313941	10	4.447058824	57.68084	11.59186	56.73239407	12.40022438	6.95	7.75	14.75	15.55	NIGHT	9.44	23.56692886	1.076406973	1
6 4 2017 HONO	HONO	SWE	SWE	70	4	96	0.729166667	6	4	1	1	Jan	2017	8.75	15.75	6.995313941	1	4.405714286	57.68084	11.59186	56.73239407	12.40022438	6.95	7.75	14.75	15.55	NIGHT	5.261428571	21.89812143	1.51263	1
20 4 2017 HONO	HONO	SWE	SWE	160	10	211	0.758293839	20	4	1	1	Jan	2017	8.75	15.75	6.995313941	7	4.405714286	57.68084	11.59186	56.73239407	12.40022438	6.95	7.75	14.75	15.55	NIGHT	5.261428571	21.89812143	1.51263	1
4 4 2017 HONO	HONO	SWE	SWE	179	12	262	0.683206107	4	4	1	1	Jan	2017	8.75	15.75	6.995313941	9	4.405714286	57.68084	11.59186	56.73239407	12.40022438	6.95	7.75	14.75	15.55	NIGHT	5.261428571	21.89812143	1.51263	1
16 4 2023 HONO	HONO	SWE	SWE	776	5143	6507	0.119256186	16	4	1	1	Jan	2023	8.75	15.75	6.995313941	24	5.2064	57.68084	11.59186	56.73239407	12.40022438	6.95	7.75	14.75	15.55	NIGHT	6.951428571	23.20822334	0.796994712	1
3 4 2021 HONO	HONO	SWE	SWE	556	1552	2465	0.225557809	3	4	1	1	Jan	2021	8.75	15.75	6.995313941	6	9.561764706	57.68084	11.59186	56.73239407	12.40022438	6.95	7.75	14.75	15.55	NIGHT	5.915714286	17.65408714	1.2531	1
15 4 2018 HONO	HONO	SWE	SWE	35	20	376	0.093085106	15	4	1	1	Jan	2018	8.75	15.75	6.995313941	16	3.601342282	57.68084	11.59186	56.73239407	12.40022438	6.95	7.75	14.75	15.55	DUSK	5.698571429	18.57639857	1.15071	1
23 4 2023 HONO	HONO	SWE	SWE	2310	5333	8392	0.275262154	23	4	1	1	Jan	2023	8.75	15.75	6.995313941	10	5.2064	57.68084	11.59186	56.73239407	12.40022438	6.95	7.75	14.75	15.55	NIGHT	6.951428571	23.20822334	0.796994712	1
8 4 2017 HONO	HONO	SWE	SWE	142	12	240	0.591666667	8	4	1	1	Jan	2017	8.75	15.75	6.995313941	6	4.405714286	57.68084	11.59186	56.73239407	12.40022438	6.95	7.75	14.75	15.55	DAY	5.261428571	21.89812143	1.51263	1
7 4 2023 HONO	HONO	SWE	SWE	385	668	1122	0.343137255	7	4	1	1	Jan	2023	8.75	15.75	6.995313941	1	5.2064	57.68084	11.59186	56.73239407	12.40022438	6.95	7.75	14.75	15.55	DAWN	6.951428571	23.20822334	0.796994712	1
15 4 2022 HONO	HONO	SWE	SWE	43	102	253	0.169960474	15	4	1	1	Jan	2022	8.75	15.75	6.995313941	12	4.447058824	57.68084	11.59186	56.73239407	12.40022438	6.95	7.75	14.75	15.55	DUSK	9.44	23.56692886	1.076406973	1
13 4 2022 HONO	HONO	SWE	SWE	78	278	404	0.193069307	13	4	1	1	Jan	2022	8.75	15.75	6.995313941	5	4.447058824	57.68084	11.59186	56.73239407	12.40022438	6.95	7.75	14.75	15.55	DAY	9.44	23.56692886	1.076406973	1
2 4 2016 HONO	HONO	SWE	SWE	19	14	131	0.145038168	2	4	1	1	Jan	2016	8.75	15.75	6.995313941	5	3.9008	57.68084	11.59186	56.73239407	12.40022438	6.95	7.75	14.75	15.55	NIGHT	5.621428571	16.23257714	1.18285	1
10 4 2016 HONO	HONO	SWE	SWE	0	2	27	0	10	4	1	1	Jan	2016	8.75	15.75	6.995313941	1	3.9008	57.68084	11.59186	56.73239407	12.40022438	6.95	7.75	14.75	15.55	DAY	5.621428571	16.23257714	1.18285	0
21 4 2018 HONO	HONO	SWE	SWE	409	90	1666	0.245498199	21	4	1	1	Jan	2018	8.75	15.75	6.995313941	30	3.601342282	57.68084	11.59186	56.73239407	12.40022438	6.95	7.75	14.75	15.55	NIGHT	5.698571429	18.57639857	1.15071	1
6 4 2023 HONO	HONO	SWE	SWE	258	260	589	0.43803056	6	4	1	1	Jan	2023	8.75	15.75	6.995313941	3	5.2064	57.68084	11.59186	56.73239407	12.40022438	6.95	7.75	14.75	15.55	NIGHT	6.951428571	23.20822334	0.796994712	1
10 4 2018 HONO	HONO	SWE	SWE	128	9	211	0.606635071	10	4	1	1	Jan	2018	8.75	15.75	6.995313941	6	3.601342282	57.68084	11.59186	56.73239407	12.40022438	6.95	7.75	14.75	15.55	DAY	5.698571429	18.57639857	1.15071	1
5 4 2022 HONO	HONO	SWE	SWE	279	1226	1852	0.150647948	5	4	1	1	Jan	2022	8.75	15.75	6.995313941	7	4.447058824	57.68084	11.59186	56.73239407	12.40022438	6.95	7.75	14.75	15.55	NIGHT	9.44	23.56692886	1.076406973	1
17 4 2023 HONO	HONO	SWE	SWE	2151	6306	9781	0.219916164	17	4	1	1	Jan	2023	8.75	15.75	6.995313941	35	5.2064	57.68084	11.59186	56.73239407	12.40022438	6.95	7.75	14.75	15.55	NIGHT	6.951428571	23.20822334	0.796994712	1
2 4 2017 HONO	HONO	SWE	SWE	181	8	242	0.747933884	2	4	1	1	Jan	2017	8.75	15.75	6.995313941	6	4.405714286	57.68084	11.59186	56.73239407	12.40022438	6.95	7.75	14.75	15.55	NIGHT	5.261428571	21.89812143	1.51263	1
1 4 2018 HONO	HONO	SWE	SWE	422	24	710	0.594366197	1	4	1	1	Jan	2018	8.75	15.75	6.995313941	15	3.601342282	57.68084	11.59186	56.73239407	12.40022438	6.95	7.75	14.75	15.55	NIGHT	5.698571429	18.57639857	1.15071	1
3 4 2018 HONO	HONO	SWE	SWE	0	2	30	0	3	4	1	1	Jan	2018	8.75	15.75	6.995313941	2	3.601342282	57.68084	11.59186	56.73239407	12.40022438	6.95	7.75	14.75	15.55	NIGHT	5.698571429	18.57639857	1.15071	0
13 4 2018 HONO	HONO	SWE	SWE	0	1	7	0	13	4	1	1	Jan	2018	8.75	15.75	6.995313941	1	3.601342282	57.68084	11.59186	56.73239407	12.40022438	6.95	7.75	14.75	15.55	DAY	5.698571429	18.57639857	1.15071	0
23 4 2017 HONO	HONO	SWE	SWE	78	25	407	0.191646192	23	4	1	1	Jan	2017	8.75	15.75	6.995313941	8	4.405714286	57.68084	11.59186	56.73239407	12.40022438	6.95	7.75	14.75	15.55	NIGHT	5.261428571	21.89812143	1.51263	1
2 4 2022 HONO	HONO	SWE	SWE	948	1114	3282	0.288848263	2	4	1	1	Jan	2022	8.75	15.75	6.995313941	27	4.447058824	57.68084	11.59186	56.73239407	12.40022438	6.95	7.75	14.75	15.55	NIGHT	9.44	23.56692886	1.076406973	1
19 4 2016 HONO	HONO	SWE	SWE	27	4	56	0.482142857	19	4	1	1	Jan	2016	8.75	15.75	6.995313941	4	3.9008	57.68084	11.59186	56.73239407	12.40022438	6.95	7.75	14.75	15.55	NIGHT	5.621428571	16.23257714	1.18285	1
21 4 2021 HONO	HONO	SWE	SWE	1211	1775	3187	0.379981174	21	4	1	1	Jan	2021	8.75	15.75	6.995313941	3	9.561764706	57.68084	11.59186	56.73239407	12.40022438	6.95	7.75	14.75	15.55	NIGHT	5.915714286	17.65408714	1.2531	1
12 4 2018 HONO	HONO	SWE	SWE	144	4	155	0.929032258	12	4	1	1	Jan	2018	8.75	15.75	6.995313941	3	3.601342282	57.68084	11.59186	56.73239407	12.40022438	6.95	7.75	14.75	15.55	DAY	5.698571429	18.57639857	1.15071	1
23 4 2021 HONO	HONO	SWE	SWE	175	239	469	0.373134328	23	4	1	1	Jan	2021	8.75	15.75	6.995313941	6	9.561764706	57.68084	11.59186	56.73239407	12.40022438	6.95	7.75	14.75	15.55	NIGHT	5.915714286	17.65408714	1.2531	1
14 4 2022 HONO	HONO	SWE	SWE	302	152	637	0.474097331	14	4	1	1	Jan	2022	8.75	15.75	6.995313941	11	4.447058824	57.68084	11.59186	56.73239407	12.40022438	6.95	7.75	14.75	15.55	DAY	9.44	23.56692886	1.076406973	1
17 4 2018 HONO	HONO	SWE	SWE	342	153	2906	0.117687543	17	4	1	1	Jan	2018	8.75	15.75	6.995313941	42	3.601342282	57.68084	11.59186	56.73239407	12.40022438	6.95	7.75	14.75	15.55	NIGHT	5.698571429	18.57639857	1.15071	1
2 4 2023 HONO	HONO	SWE	SWE	2229	732	3479	0.640701351	2	4	1	1	Jan	2023	8.75	15.75	6.995313941	31	5.2064	57.68084	11.59186	56.73239407	12.40022438	6.95	7.75	14.75	15.55	NIGHT	6.951428571	23.20822334	0.796994712	1
17 4 2016 HONO	HONO	SWE	SWE	308	7	348	0.885057471	17	4	1	1	Jan	2016	8.75	15.75	6.995313941	4	3.9008	57.68084	11.59186	56.73239407	12.40022438	6.95	7.75	14.75	15.55	NIGHT	5.621428571	16.23257714	1.18285	1
7 4 2022 HONO	HONO	SWE	SWE	62	360	453	0.136865342	7	4	1	1	Jan	2022	8.75	15.75	6.995313941	1	4.447058824	57.68084	11.59186	56.73239407	12.40022438	6.95	7.75	14.75	15.55	DAWN	9.44	23.56692886	1.076406973	1
7 4 2018 HONO	HONO	SWE	SWE	1103	76	2314	0.476663786	7	4	1	1	Jan	2018	8.75	15.75	6.995313941	25	3.601342282	57.68084	11.59186	56.73239407	12.40022438	6.95	7.75	14.75	15.55	DAWN	5.698571429	18.57639857	1.15071	1
9 4 2021 HONO	HONO	SWE	SWE	222	1860	2204	0.100725953	9	4	1	1	Jan	2021	8.75	15.75	6.995313941	1	9.561764706	57.68084	11.59186	56.73239407	12.40022438	6.95	7.75	14.75	15.55	DAY	5.915714286	17.65408714	1.2531	1
11 4 2021 HONO	HONO	SWE	SWE	63	2744	3012	0.020916335	11	4	1	1	Jan	2021	8.75	15.75	6.995313941	3	9.561764706	57.68084	11.59186	56.73239407	12.40022438	6.95	7.75	14.75	15.55	DAY	5.915714286	17.65408714	1.2531	1
1 4 2016 HONO	HONO	SWE	SWE	0	1	16	0	1	4	1	1	Jan	2016	8.75	15.75	6.995313941	1	3.9008	57.68084	11.59186	56.73239407	12.40022438	6.95	7.75	14.75	15.55	NIGHT	5.621428571	16.23257714	1.18285	0
19 4 2017 HONO	HONO	SWE	SWE	80	10	171	0.467836257	19	4	1	1	Jan	2017	8.75	15.75	6.995313941	6	4.405714286	57.68084	11.59186	56.73239407	12.40022438	6.95	7.75	14.75	15.55	NIGHT	5.261428571	21.89812143	1.51263	1
12 4 2017 HONO	HONO	SWE	SWE	3952	188	5797	0.68173193	12	4	1	1	Jan	2017	8.75	15.75	6.995313941	43	4.405714286	57.68084	11.59186	56.73239407	12.40022438	6.95	7.75	14.75	15.55	DAY	5.261428571	21.89812143	1.51263	1
23 4 2018 HONO	HONO	SWE	SWE	84	10	159	0.528301887	23	4	1	1	Jan	2018	8.75	15.75	6.995313941	8	3.601342282	57.68084	11.59186	56.73239407	12.40022438	6.95	7.75	14.75	15.55	NIGHT	5.698571429	18.57639857	1.15071	1
20 4 2016 HONO	HONO	SWE	SWE	1376	70	2096	0.65648855	20	4	1	1	Jan	2016	8.75	15.75	6.995313941	15	3.9008	57.68084	11.59186	56.73239407	12.40022438	6.95	7.75	14.75	15.55	NIGHT	5.621428571	16.23257714	1.18285	1
6 4 2018 HONO	HONO	SWE	SWE	1045	86	2148	0.486499069	6	4	1	1	Jan	2018	8.75	15.75	6.995313941	33	3.601342282	57.68084	11.59186	56.73239407	12.40022438	6.95	7.75	14.75	15.55	NIGHT	5.698571429	18.57639857	1.15071	1
6 4 2021 HONO	HONO	SWE	SWE	1509	3028	4800	0.314375	6	4	1	1	Jan	2021	8.75	15.75	6.995313941	1	9.561764706	57.68084	11.59186	56.73239407	12.40022438	6.95	7.75	14.75	15.55	NIGHT	5.915714286	17.65408714	1.2531	1
3 4 2017 HONO	HONO	SWE	SWE	1055	49	1296	0.81404321	3	4	1	1	Jan	2017	8.75	15.75	6.995313941	18	4.405714286	57.68084	11.59186	56.73239407	12.40022438	6.95	7.75	14.75	15.55	NIGHT	5.261428571	21.89812143	1.51263	1
17 4 2017 HONO	HONO	SWE	SWE	15	7	81	0.185185185	17	4	1	1	Jan	2017	8.75	15.75	6.995313941	7	4.405714286	57.68084	11.59186	56.73239407	12.40022438	6.95	7.75	14.75	15.55	NIGHT	5.261428571	21.89812143	1.51263	1
3 4 2016 HONO	HONO	SWE	SWE	251	16	372	0.674731183	3	4	1	1	Jan	2016	8.75	15.75	6.995313941	8	3.9008	57.68084	11.59186	56.73239407	12.40022438	6.95	7.75	14.75	15.55	NIGHT	5.621428571	16.23257714	1.18285	1
7 4 2017 HONO	HONO	SWE	SWE	14	4	36	0.388888889	7	4	1	1	Jan	2017	8.75	15.75	6.995313941	3	4.405714286	57.68084	11.59186	56.73239407	12.40022438	6.95	7.75	14.75	15.55	DAWN	5.261428571	21.89812143	1.51263	1
22 4 2017 HONO	HONO	SWE	SWE	127	9	172	0.738372093	22	4	1	1	Jan	2017	8.75	15.75	6.995313941	8	4.405714286	57.68084	11.59186	56.73239407	12.40022438	6.95	7.75	14.75	15.55	NIGHT	5.261428571	21.89812143	1.51263	1
4 4 2023 HONO	HONO	SWE	SWE	1759	1076	3071	0.572777597	4	4	1	1	Jan	2023	8.75	15.75	6.995313941	10	5.2064	57.68084	11.59186	56.73239407	12.40022438	6.95	7.75	14.75	15.55	NIGHT	6.951428571	23.20822334	0.796994712	1
4 4 2018 HONO	HONO	SWE	SWE	20	17	184	0.108695652	4	4	1	1	Jan	2018	8.75	15.75	6.995313941	12	3.601342282	57.68084	11.59186	56.73239407	12.40022438	6.95	7.75	14.75	15.55	NIGHT	5.698571429	18.57639857	1.15071	1
1 4 2022 HONO	HONO	SWE	SWE	267	825	1391	0.191948239	1	4	1	1	Jan	2022	8.75	15.75	6.995313941	16	4.447058824	57.68084	11.59186	56.73239407	12.40022438	6.95	7.75	14.75	15.55	NIGHT	9.44	23.56692886	1.076406973	1
7 4 2021 HONO	HONO	SWE	SWE	190	4056	4440	0.042792793	7	4	1	1	Jan	2021	8.75	15.75	6.995313941	2	9.561764706	57.68084	11.59186	56.73239407	12.40022438	6.95	7.75	14.75	15.55	DAWN	5.915714286	17.65408714	1.2531	1
6 4 2022 HONO	HONO	SWE	SWE	362	483	979	0.369765066	6	4	1	1	Jan	2022	8.75	15.75	6.995313941	4	4.447058824	57.68084	11.59186	56.73239407	12.40022438	6.95	7.75	14.75	15.55	NIGHT	9.44	23.56692886	1.076406973	1
14 4 2018 HONO	HONO	SWE	SWE	39	7	152	0.256578947	14	4	1	1	Jan	2018	8.75	15.75	6.995313941	3	3.601342282	57.68084	11.59186	56.73239407	12.40022438	6.95	7.75	14.75	15.55	DAY	5.698571429	18.57639857	1.15071	1
5 4 2017 HONO	HONO	SWE	SWE	102	11	173	0.589595376	5	4	1	1	Jan	2017	8.75	15.75	6.995313941	8	4.405714286	57.68084	11.59186	56.73239407	12.40022438	6.95	7.75	14.75	15.55	NIGHT	5.261428571	21.89812143	1.51263	1
18 4 2022 HONO	HONO	SWE	SWE	180	315	806	0.223325062	18	4	1	1	Jan	2022	8.75	15.75	6.995313941	18	4.447058824	57.68084	11.59186	56.73239407	12.40022438	6.95	7.75	14.75	15.55	NIGHT	9.44	23.56692886	1.076406973	1
22 4 2016 HONO	HONO	SWE	SWE	34	10	126	0.26984127	22	4	1	1	Jan	2016	8.75	15.75	6.995313941	7	3.9008	57.68084	11.59186	56.73239407	12.40022438	6.95	7.75	14.75	15.55	NIGHT	5.621428571	16.23257714	1.18285	1
13 4 2017 HONO	HONO	SWE	SWE	19	4	61	0.31147541	13	4	1	1	Jan	2017	8.75	15.75	6.995313941	2	4.405714286	57.68084	11.59186	56.73239407	12.40022438	6.95	7.75	14.75	15.55	DAY	5.261428571	21.89812143	1.51263	1
22 4 2021 HONO	HONO	SWE	SWE	284	240	874	0.324942792	22	4	1	1	Jan	2021	8.75	15.75	6.995313941	5	9.561764706	57.68084	11.59186	56.73239407	12.40022438	6.95	7.75	14.75	15.55	NIGHT	5.915714286	17.65408714	1.2531	1
3 4 2023 HONO	HONO	SWE	SWE	1508	1038	2669	0.56500562	3	4	1	1	Jan	2023	8.75	15.75	6.995313941	1	5.2064	57.68084	11.59186	56.73239407	12.40022438	6.95	7.75	14.75	15.55	NIGHT	6.951428571	23.20822334	0.796994712	1
11 4 2018 HONO	HONO	SWE	SWE	69	7	198	0.348484848	11	4	1	1	Jan	2018	8.75	15.75	6.995313941	4	3.601342282	57.68084	11.59186	56.73239407	12.40022438	6.95	7.75	14.75	15.55	DAY	5.698571429	18.57639857	1.15071	1
21 4 2016 HONO	HONO	SWE	SWE	954	61	2001	0.476761619	21	4	1	1	Jan	2016	8.75	15.75	6.995313941	27	3.9008	57.68084	11.59186	56.73239407	12.40022438	6.95	7.75	14.75	15.55	NIGHT	5.621428571	16.23257714	1.18285	1
17 4 2021 HONO	HONO	SWE	SWE	932	920	2121	0.43941537	17	4	1	1	Jan	2021	8.75	15.75	6.995313941	12	9.561764706	57.68084	11.59186	56.73239407	12.40022438	6.95	7.75	14.75	15.55	NIGHT	5.915714286	17.65408714	1.2531	1
13 4 2016 HONO	HONO	SWE	SWE	0	4	52	0	13	4	1	1	Jan	2016	8.75	15.75	6.995313941	2	3.9008	57.68084	11.59186	56.73239407	12.40022438	6.95	7.75	14.75	15.55	DAY	5.621428571	16.23257714	1.18285	0
5 4 2023 HONO	HONO	SWE	SWE	1895	2073	4206	0.450546838	5	4	1	1	Jan	2023	8.75	15.75	6.995313941	6	5.2064	57.68084	11.59186	56.73239407	12.40022438	6.95	7.75	14.75	15.55	NIGHT	6.951428571	23.20822334	0.796994712	1
0 4 2016 HONO	HONO	SWE	SWE	0	2	11	0	0	4	1	1	Jan	2016	8.75	15.75	6.995313941	2	3.9008	57.68084	11.59186	56.73239407	12.40022438	6.95	7.75	14.75	15.55	NIGHT	5.621428571	16.23257714	1.18285	0
0 4 2021 HONO	HONO	SWE	SWE	112	30	306	0.366013072	0	4	1	1	Jan	2021	8.75	15.75	6.995313941	6	9.561764706	57.68084	11.59186	56.73239407	12.40022438	6.95	7.75	14.75	15.55	NIGHT	5.915714286	17.65408714	1.2531	1
8 4 2018 HONO	HONO	SWE	SWE	281	33	682	0.41202346	8	4	1	1	Jan	2018	8.75	15.75	6.995313941	18	3.601342282	57.68084	11.59186	56.73239407	12.40022438	6.95	7.75	14.75	15.55	DAY	5.698571429	18.57639857	1.15071	1
22 4 2023 HONO	HONO	SWE	SWE	2595	6205	9232	0.281087522	22	4	1	1	Jan	2023	8.75	15.75	6.995313941	1	5.2064	57.68084	11.59186	56.73239407	12.40022438	6.95	7.75	14.75	15.55	NIGHT	6.951428571	23.20822334	0.796994712	1
19 4 2023 HONO	HONO	SWE	SWE	2212	833	3288	0.672749392	19	4	1	1	Jan	2023	8.75	15.75	6.995313941	9	5.2064	57.68084	11.59186	56.73239407	12.40022438	6.95	7.75	14.75	15.55	NIGHT	6.951428571	23.20822334	0.796994712	1
4 4 2021 HONO	HONO	SWE	SWE	936	636	1736	0.539170507	4	4	1	1	Jan	2021	8.75	15.75	6.995313941	3	9.561764706	57.68084	11.59186	56.73239407	12.40022438	6.95	7.75	14.75	15.55	NIGHT	5.915714286	17.65408714	1.2531	1
0 4 2023 HONO	HONO	SWE	SWE	831	1579	2635	0.315370019	0	4	1	1	Jan	2023	8.75	15.75	6.995313941	3	5.2064	57.68084	11.59186	56.73239407	12.40022438	6.95	7.75	14.75	15.55	NIGHT	6.951428571	23.20822334	0.796994712	1
18 4 2018 HONO	HONO	SWE	SWE	531	87	1987	0.267237041	18	4	1	1	Jan	2018	8.75	15.75	6.995313941	30	3.601342282	57.68084	11.59186	56.73239407	12.40022438	6.95	7.75	14.75	15.55	NIGHT	5.698571429	18.57639857	1.15071	1
18 4 2023 HONO	HONO	SWE	SWE	1222	5204	6857	0.178212046	18	4	1	1	Jan	2023	8.75	15.75	6.995313941	9	5.2064	57.68084	11.59186	56.73239407	12.40022438	6.95	7.75	14.75	15.55	NIGHT	6.951428571	23.20822334	0.796994712	1
22 4 2018 HONO	HONO	SWE	SWE	65	9	141	0.460992908	22	4	1	1	Jan	2018	8.75	15.75	6.995313941	5	3.601342282	57.68084	11.59186	56.73239407	12.40022438	6.95	7.75	14.75	15.55	NIGHT	5.698571429	18.57639857	1.15071	1
18 4 2021 HONO	HONO	SWE	SWE	31	767	914	0.033916849	18	4	1	1	Jan	2021	8.75	15.75	6.995313941	7	9.561764706	57.68084	11.59186	56.73239407	12.40022438	6.95	7.75	14.75	15.55	NIGHT	5.915714286	17.65408714	1.2531	1
15 4 2023 HONO	HONO	SWE	SWE	2164	9859	12616	0.171528218	15	4	1	1	Jan	2023	8.75	15.75	6.995313941	7	5.2064	57.68084	11.59186	56.73239407	12.40022438	6.95	7.75	14.75	15.55	DUSK	6.951428571	23.20822334	0.796994712	1
8 4 2016 HONO	HONO	SWE	SWE	0	10	223	0	8	4	1	1	Jan	2016	8.75	15.75	6.995313941	5	3.9008	57.68084	11.59186	56.73239407	12.40022438	6.95	7.75	14.75	15.55	DAY	5.621428571	16.23257714	1.18285	0
18 4 2016 HONO	HONO	SWE	SWE	1061	49	1567	0.677089981	18	4	1	1	Jan	2016	8.75	15.75	6.995313941	21	3.9008	57.68084	11.59186	56.73239407	12.40022438	6.95	7.75	14.75	15.55	NIGHT	5.621428571	16.23257714	1.18285	1
5 4 2018 HONO	HONO	SWE	SWE	296	30	667	0.443778111	5	4	1	1	Jan	2018	8.75	15.75	6.995313941	13	3.601342282	57.68084	11.59186	56.73239407	12.40022438	6.95	7.75	14.75	15.55	NIGHT	5.698571429	18.57639857	1.15071	1
2 4 2018 HONO	HONO	SWE	SWE	634	50	1248	0.508012821	2	4	1	1	Jan	2018	8.75	15.75	6.995313941	17	3.601342282	57.68084	11.59186	56.73239407	12.40022438	6.95	7.75	14.75	15.55	NIGHT	5.698571429	18.57639857	1.15071	1
1 4 2017 HONO	HONO	SWE	SWE	0	1	6	0	1	4	1	1	Jan	2017	8.75	15.75	6.995313941	1	4.405714286	57.68084	11.59186	56.73239407	12.40022438	6.95	7.75	14.75	15.55	NIGHT	5.261428571	21.89812143	1.51263	0
11 4 2017 HONO	HONO	SWE	SWE	1452	61	1810	0.802209945	11	4	1	1	Jan	2017	8.75	15.75	6.995313941	28	4.405714286	57.68084	11.59186	56.73239407	12.40022438	6.95	7.75	14.75	15.55	DAY	5.261428571	21.89812143	1.51263	1
18 4 2016 LISEA4	LISEA4	FRA	FRASOUTH	5	129	148	0.033783784	18	4	1	1	Jan	2016	8.516666667	17.45	8.936087559	3	13.356	44.59833	1.45333	44.59581743	1.37568293	6.966666667	7.516666667	16.45	17	NIGHT	14.56285714	35.06053543	1.511215602	1
5 4 2016 LISEA4	LISEA4	FRA	FRASOUTH	2	25	27	0.074074074	5	4	1	1	Jan	2016	8.516666667	17.45	8.936087559	1	13.356	44.59833	1.45333	44.59581743	1.37568293	6.966666667	7.516666667	16.45	17	NIGHT	14.56285714	35.06053543	1.511215602	1
13 4 2016 LISEA4	LISEA4	FRA	FRASOUTH	3	17	62	0.048387097	13	4	1	1	Jan	2016	8.516666667	17.45	8.936087559	1	13.356	44.59833	1.45333	44.59581743	1.37568293	6.966666667	7.516666667	16.45	17	DAY	14.56285714	35.06053543	1.511215602	1
15 4 2016 LISEA4	LISEA4	FRA	FRASOUTH	3	21	24	0.125	15	4	1	1	Jan	2016	8.516666667	17.45	8.936087559	1	13.356	44.59833	1.45333	44.59581743	1.37568293	6.966666667	7.516666667	16.45	17	DAY	14.56285714	35.06053543	1.511215602	1
4 4 2016 LISEA4	LISEA4	FRA	FRASOUTH	4	36	40	0.1	4	4	1	1	Jan	2016	8.516666667	17.45	8.936087559	2	13.356	44.59833	1.45333	44.59581743	1.37568293	6.966666667	7.516666667	16.45	17	NIGHT	14.56285714	35.06053543	1.511215602	1
14 4 2016 LISEA4	LISEA4	FRA	FRASOUTH	6	84	107	0.056074766	14	4	1	1	Jan	2016	8.516666667	17.45	8.936087559	3	13.356	44.59833	1.45333	44.59581743	1.37568293	6.966666667	7.516666667	16.45	17	DAY	14.56285714	35.06053543	1.511215602	1
6 4 2016 LISEA4	LISEA4	FRA	FRASOUTH	4	42	46	0.086956522	6	4	1	1	Jan	2016	8.516666667	17.45	8.936087559	3	13.356	44.59833	1.45333	44.59581743	1.37568293	6.966666667	7.516666667	16.45	17	NIGHT	14.56285714	35.06053543	1.511215602	1
20 4 2016 LISEA4	LISEA4	FRA	FRASOUTH	12	67	106	0.113207547	20	4	1	1	Jan	2016	8.516666667	17.45	8.936087559	4	13.356	44.59833	1.45333	44.59581743	1.37568293	6.966666667	7.516666667	16.45	17	NIGHT	14.56285714	35.06053543	1.511215602	1
12 4 2020 LMIDD1	LMIDD1	SWE	SWE	1167	2681	4025	0.289937888	12	4	1	1	Jan	2020	8.75	15.75	6.995313941	26	4.23125	56.98736	11.91983	56.73239407	12.40022438	6.95	7.75	14.75	15.55	DAY	6.904285714	21.38868	1.28509	1
12 4 2023 LMIDD1	LMIDD1	SWE	SWE	258	1874	2235	0.115436242	12	4	1	1	Jan	2023	8.75	15.75	6.995313941	21	5.342105263	56.98736	11.91983	56.73239407	12.40022438	6.95	7.75	14.75	15.55	DAY	6.951428571	23.20822334	0.796994712	1
10 4 2023 LMIDD1	LMIDD1	SWE	SWE	27	293	359	0.075208914	10	4	1	1	Jan	2023	8.75	15.75	6.995313941	9	5.342105263	56.98736	11.91983	56.73239407	12.40022438	6.95	7.75	14.75	15.55	DAY	6.951428571	23.20822334	0.796994712	1
20 4 2020 LMIDD1	LMIDD1	SWE	SWE	339	889	1317	0.257403189	20	4	1	1	Jan	2020	8.75	15.75	6.995313941	13	4.23125	56.98736	11.91983	56.73239407	12.40022438	6.95	7.75	14.75	15.55	NIGHT	6.904285714	21.38868	1.28509	1
8 4 2020 LMIDD1	LMIDD1	SWE	SWE	0	220	244	0	8	4	1	1	Jan	2020	8.75	15.75	6.995313941	5	4.23125	56.98736	11.91983	56.73239407	12.40022438	6.95	7.75	14.75	15.55	DAY	6.904285714	21.38868	1.28509	0
21 4 2020 LMIDD1	LMIDD1	SWE	SWE	313	1144	1582	0.197850822	21	4	1	1	Jan	2020	8.75	15.75	6.995313941	19	4.23125	56.98736	11.91983	56.73239407	12.40022438	6.95	7.75	14.75	15.55	NIGHT	6.904285714	21.38868	1.28509	1
1 4 2020 LMIDD1	LMIDD1	SWE	SWE	959	553	1593	0.602008788	1	4	1	1	Jan	2020	8.75	15.75	6.995313941	2	4.23125	56.98736	11.91983	56.73239407	12.40022438	6.95	7.75	14.75	15.55	NIGHT	6.904285714	21.38868	1.28509	1
23 4 2020 LMIDD1	LMIDD1	SWE	SWE	61	331	427	0.142857143	23	4	1	1	Jan	2020	8.75	15.75	6.995313941	7	4.23125	56.98736	11.91983	56.73239407	12.40022438	6.95	7.75	14.75	15.55	NIGHT	6.904285714	21.38868	1.28509	1
10 4 2020 LMIDD1	LMIDD1	SWE	SWE	128	2040	2328	0.054982818	10	4	1	1	Jan	2020	8.75	15.75	6.995313941	33	4.23125	56.98736	11.91983	56.73239407	12.40022438	6.95	7.75	14.75	15.55	DAY	6.904285714	21.38868	1.28509	1
11 4 2023 LMIDD1	LMIDD1	SWE	SWE	113	729	894	0.12639821	11	4	1	1	Jan	2023	8.75	15.75	6.995313941	13	5.342105263	56.98736	11.91983	56.73239407	12.40022438	6.95	7.75	14.75	15.55	DAY	6.951428571	23.20822334	0.796994712	1
5 4 2020 LMIDD1	LMIDD1	SWE	SWE	79	133	233	0.339055794	5	4	1	1	Jan	2020	8.75	15.75	6.995313941	2	4.23125	56.98736	11.91983	56.73239407	12.40022438	6.95	7.75	14.75	15.55	NIGHT	6.904285714	21.38868	1.28509	1
13 4 2021 LMIDD1	LMIDD1	SWE	SWE	222	4109	4546	0.04883414	13	4	1	1	Jan	2021	8.75	15.75	6.995313941	50	6.345454545	56.98736	11.91983	56.73239407	12.40022438	6.95	7.75	14.75	15.55	DAY	5.915714286	17.65408714	1.2531	1
5 4 2021 LMIDD1	LMIDD1	SWE	SWE	1134	2801	4123	0.275042445	5	4	1	1	Jan	2021	8.75	15.75	6.995313941	43	6.345454545	56.98736	11.91983	56.73239407	12.40022438	6.95	7.75	14.75	15.55	NIGHT	5.915714286	17.65408714	1.2531	1
9 4 2023 LMIDD1	LMIDD1	SWE	SWE	179	1775	2081	0.086016338	9	4	1	1	Jan	2023	8.75	15.75	6.995313941	32	5.342105263	56.98736	11.91983	56.73239407	12.40022438	6.95	7.75	14.75	15.55	DAY	6.951428571	23.20822334	0.796994712	1
4 4 2022 LMIDD1	LMIDD1	SWE	SWE	371	1143	1589	0.233480176	4	4	1	1	Jan	2022	8.75	15.75	6.995313941	13	8.255555556	56.98736	11.91983	56.73239407	12.40022438	6.95	7.75	14.75	15.55	NIGHT	9.44	23.56692886	1.076406973	1
15 4 2023 LONG	LONG	IRL	RWB	19	119	143	0.132867133	15	4	1	1	Jan	2023	8.45	16.43333333	7.996089099	3	9.704878049	51.49866	9.53891	51.4785177	9.493447384	6.783333333	7.45	15.43333333	16.1	DAY	9.04	34.46800232	1.439166563	1
18 4 2022 LONG	LONG	IRL	RWB	153	146	320	0.478125	18	4	1	1	Jan	2022	8.45	16.43333333	7.996089099	3	0	51.49866	9.53891	51.4785177	9.493447384	6.783333333	7.45	15.43333333	16.1	NIGHT	9.462857143	34.53499985	1.594766906	1
9 4 2023 LONG	LONG	IRL	RWB	0	54	62	0	9	4	1	1	Jan	2023	8.45	16.43333333	7.996089099	5	9.704878049	51.49866	9.53891	51.4785177	9.493447384	6.783333333	7.45	15.43333333	16.1	DAY	9.04	34.46800232	1.439166563	0
18 4 2023 LONG	LONG	IRL	RWB	0	16	18	0	18	4	1	1	Jan	2023	8.45	16.43333333	7.996089099	2	9.704878049	51.49866	9.53891	51.4785177	9.493447384	6.783333333	7.45	15.43333333	16.1	NIGHT	9.04	34.46800232	1.439166563	0
5 4 2023 LONG	LONG	IRL	RWB	0	6	7	0	5	4	1	1	Jan	2023	8.45	16.43333333	7.996089099	1	9.704878049	51.49866	9.53891	51.4785177	9.493447384	6.783333333	7.45	15.43333333	16.1	NIGHT	9.04	34.46800232	1.439166563	0
17 4 2022 LONG	LONG	IRL	RWB	44	377	441	0.099773243	17	4	1	1	Jan	2022	8.45	16.43333333	7.996089099	10	0	51.49866	9.53891	51.4785177	9.493447384	6.783333333	7.45	15.43333333	16.1	NIGHT	9.462857143	34.53499985	1.594766906	1
20 4 2023 LONG	LONG	IRL	RWB	0	5	6	0	20	4	1	1	Jan	2023	8.45	16.43333333	7.996089099	1	9.704878049	51.49866	9.53891	51.4785177	9.493447384	6.783333333	7.45	15.43333333	16.1	NIGHT	9.04	34.46800232	1.439166563	0
19 4 2011 LS2	LS2	IRL	BHB	0	10	12	0	19	4	1	1	Jan	2011	8.666666667	16.16666667	7.502939115	1	6.741666667	54.2883	9.844767	54.29274934	9.88101823	6.933333333	7.666666667	15.16666667	15.9	NIGHT	8.935714286	34.98336714	1.990562694	0
6 4 2011 LS2	LS2	IRL	BHB	39	1340	1503	0.025948104	6	4	1	1	Jan	2011	8.666666667	16.16666667	7.502939115	7	6.741666667	54.2883	9.844767	54.29274934	9.88101823	6.933333333	7.666666667	15.16666667	15.9	NIGHT	8.935714286	34.98336714	1.990562694	1
20 4 2011 LS2	LS2	IRL	BHB	0	255	279	0	20	4	1	1	Jan	2011	8.666666667	16.16666667	7.502939115	0	6.741666667	54.2883	9.844767	54.29274934	9.88101823	6.933333333	7.666666667	15.16666667	15.9	NIGHT	8.935714286	34.98336714	1.990562694	0
20 4 2010 LS4	LS4	IRL	BHB	52	773	884	0.058823529	20	4	1	1	Jan	2010	8.666666667	16.16666667	7.502939115	27	8.153448276	54.306367	9.987667	54.29274934	9.88101823	6.933333333	7.666666667	15.16666667	15.9	NIGHT	9.024285714	34.89639143	1.014261527	1
1 4 2011 LS4	LS4	IRL	BHB	8	68	86	0.093023256	1	4	1	1	Jan	2011	8.666666667	16.16666667	7.502939115	7	8.279032258	54.306367	9.987667	54.29274934	9.88101823	6.933333333	7.666666667	15.16666667	15.9	NIGHT	8.935714286	34.98336714	1.990562694	1
7 4 2010 LS4	LS4	IRL	BHB	110	703	839	0.131108462	7	4	1	1	Jan	2010	8.666666667	16.16666667	7.502939115	5	8.153448276	54.306367	9.987667	54.29274934	9.88101823	6.933333333	7.666666667	15.16666667	15.9	DAWN	9.024285714	34.89639143	1.014261527	1
7 4 2011 LS4	LS4	IRL	BHB	0	233	254	0	7	4	1	1	Jan	2011	8.666666667	16.16666667	7.502939115	13	8.279032258	54.306367	9.987667	54.29274934	9.88101823	6.933333333	7.666666667	15.16666667	15.9	DAWN	8.935714286	34.98336714	1.990562694	0
22 4 2013 LS4	LS4	IRL	BHB	666	391	1086	0.613259669	22	4	1	1	Jan	2013	8.666666667	16.16666667	7.502939115	11	7.455284553	54.306367	9.987667	54.29274934	9.88101823	6.933333333	7.666666667	15.16666667	15.9	NIGHT	9.634285714	34.59752571	2.618480759	1
1 4 2010 LS4	LS4	IRL	BHB	5	66	78	0.064102564	1	4	1	1	Jan	2010	8.666666667	16.16666667	7.502939115	3	8.153448276	54.306367	9.987667	54.29274934	9.88101823	6.933333333	7.666666667	15.16666667	15.9	NIGHT	9.024285714	34.89639143	1.014261527	1
8 4 2010 LS4	LS4	IRL	BHB	105	1080	1242	0.084541063	8	4	1	1	Jan	2010	8.666666667	16.16666667	7.502939115	19	8.153448276	54.306367	9.987667	54.29274934	9.88101823	6.933333333	7.666666667	15.16666667	15.9	DAY	9.024285714	34.89639143	1.014261527	1
7 4 2012 LS4	LS4	IRL	BHB	0	0	6	0	7	4	1	1	Jan	2012	8.666666667	16.16666667	7.502939115	1	9.442528736	54.306367	9.987667	54.29274934	9.88101823	6.933333333	7.666666667	15.16666667	15.9	DAWN	9.737142857	35.31950857	0.393476524	0
2 4 2013 LS4	LS4	IRL	BHB	0	81	87	0	2	4	1	1	Jan	2013	8.666666667	16.16666667	7.502939115	4	7.455284553	54.306367	9.987667	54.29274934	9.88101823	6.933333333	7.666666667	15.16666667	15.9	NIGHT	9.634285714	34.59752571	2.618480759	0
8 4 2012 LS4	LS4	IRL	BHB	1307	1256	2661	0.491168734	8	4	1	1	Jan	2012	8.666666667	16.16666667	7.502939115	33	9.442528736	54.306367	9.987667	54.29274934	9.88101823	6.933333333	7.666666667	15.16666667	15.9	DAY	9.737142857	35.31950857	0.393476524	1
23 4 2010 LS4	LS4	IRL	BHB	18	88	111	0.162162162	23	4	1	1	Jan	2010	8.666666667	16.16666667	7.502939115	4	8.153448276	54.306367	9.987667	54.29274934	9.88101823	6.933333333	7.666666667	15.16666667	15.9	NIGHT	9.024285714	34.89639143	1.014261527	1
2 4 2011 LS4	LS4	IRL	BHB	45	440	510	0.088235294	2	4	1	1	Jan	2011	8.666666667	16.16666667	7.502939115	15	8.279032258	54.306367	9.987667	54.29274934	9.88101823	6.933333333	7.666666667	15.16666667	15.9	NIGHT	8.935714286	34.98336714	1.990562694	1
8 4 2011 LS4	LS4	IRL	BHB	41	875	961	0.042663892	8	4	1	1	Jan	2011	8.666666667	16.16666667	7.502939115	14	8.279032258	54.306367	9.987667	54.29274934	9.88101823	6.933333333	7.666666667	15.16666667	15.9	DAY	8.935714286	34.98336714	1.990562694	1
10 4 2011 LS4	LS4	IRL	BHB	133	1677	1895	0.070184697	10	4	1	1	Jan	2011	8.666666667	16.16666667	7.502939115	24	8.279032258	54.306367	9.987667	54.29274934	9.88101823	6.933333333	7.666666667	15.16666667	15.9	DAY	8.935714286	34.98336714	1.990562694	1
22 4 2011 LS4	LS4	IRL	BHB	79	368	480	0.164583333	22	4	1	1	Jan	2011	8.666666667	16.16666667	7.502939115	17	8.279032258	54.306367	9.987667	54.29274934	9.88101823	6.933333333	7.666666667	15.16666667	15.9	NIGHT	8.935714286	34.98336714	1.990562694	1
12 4 2010 LS4	LS4	IRL	BHB	108	633	763	0.141546527	12	4	1	1	Jan	2010	8.666666667	16.16666667	7.502939115	4	8.153448276	54.306367	9.987667	54.29274934	9.88101823	6.933333333	7.666666667	15.16666667	15.9	DAY	9.024285714	34.89639143	1.014261527	1
7 4 2013 LS4	LS4	IRL	BHB	55	54	119	0.462184874	7	4	1	1	Jan	2013	8.666666667	16.16666667	7.502939115	7	7.455284553	54.306367	9.987667	54.29274934	9.88101823	6.933333333	7.666666667	15.16666667	15.9	DAWN	9.634285714	34.59752571	2.618480759	1
0 4 2010 LS4	LS4	IRL	BHB	19	779	835	0.022754491	0	4	1	1	Jan	2010	8.666666667	16.16666667	7.502939115	8	8.153448276	54.306367	9.987667	54.29274934	9.88101823	6.933333333	7.666666667	15.16666667	15.9	NIGHT	9.024285714	34.89639143	1.014261527	1
11 4 2010 LS4	LS4	IRL	BHB	4	401	431	0.009280742	11	4	1	1	Jan	2010	8.666666667	16.16666667	7.502939115	5	8.153448276	54.306367	9.987667	54.29274934	9.88101823	6.933333333	7.666666667	15.16666667	15.9	DAY	9.024285714	34.89639143	1.014261527	1
4 4 2010 LS4	LS4	IRL	BHB	0	61	67	0	4	4	1	1	Jan	2010	8.666666667	16.16666667	7.502939115	3	8.153448276	54.306367	9.987667	54.29274934	9.88101823	6.933333333	7.666666667	15.16666667	15.9	NIGHT	9.024285714	34.89639143	1.014261527	0
0 4 2013 LS4	LS4	IRL	BHB	109	9	126	0.865079365	0	4	1	1	Jan	2013	8.666666667	16.16666667	7.502939115	4	7.455284553	54.306367	9.987667	54.29274934	9.88101823	6.933333333	7.666666667	15.16666667	15.9	NIGHT	9.634285714	34.59752571	2.618480759	1
17 4 2011 LS4	LS4	IRL	BHB	15	1	17	0.882352941	17	4	1	1	Jan	2011	8.666666667	16.16666667	7.502939115	1	8.279032258	54.306367	9.987667	54.29274934	9.88101823	6.933333333	7.666666667	15.16666667	15.9	NIGHT	8.935714286	34.98336714	1.990562694	1
19 4 2010 LS4	LS4	IRL	BHB	0	621	661	0	19	4	1	1	Jan	2010	8.666666667	16.16666667	7.502939115	12	8.153448276	54.306367	9.987667	54.29274934	9.88101823	6.933333333	7.666666667	15.16666667	15.9	NIGHT	9.024285714	34.89639143	1.014261527	0
10 4 2012 LS4	LS4	IRL	BHB	564	2525	3233	0.174450974	10	4	1	1	Jan	2012	8.666666667	16.16666667	7.502939115	36	9.442528736	54.306367	9.987667	54.29274934	9.88101823	6.933333333	7.666666667	15.16666667	15.9	DAY	9.737142857	35.31950857	0.393476524	1
6 4 2012 LS4	LS4	IRL	BHB	5	5	12	0.416666667	6	4	1	1	Jan	2012	8.666666667	16.16666667	7.502939115	2	9.442528736	54.306367	9.987667	54.29274934	9.88101823	6.933333333	7.666666667	15.16666667	15.9	NIGHT	9.737142857	35.31950857	0.393476524	1
5 4 2013 LS4	LS4	IRL	BHB	122	314	471	0.259023355	5	4	1	1	Jan	2013	8.666666667	16.16666667	7.502939115	24	7.455284553	54.306367	9.987667	54.29274934	9.88101823	6.933333333	7.666666667	15.16666667	15.9	NIGHT	9.634285714	34.59752571	2.618480759	1
11 4 2012 LS4	LS4	IRL	BHB	14	153	188	0.074468085	11	4	1	1	Jan	2012	8.666666667	16.16666667	7.502939115	9	9.442528736	54.306367	9.987667	54.29274934	9.88101823	6.933333333	7.666666667	15.16666667	15.9	DAY	9.737142857	35.31950857	0.393476524	1
16 4 2013 LS4	LS4	IRL	BHB	0	17	19	0	16	4	1	1	Jan	2013	8.666666667	16.16666667	7.502939115	2	7.455284553	54.306367	9.987667	54.29274934	9.88101823	6.933333333	7.666666667	15.16666667	15.9	NIGHT	9.634285714	34.59752571	2.618480759	0
0 4 2012 LS4	LS4	IRL	BHB	0	10	11	0	0	4	1	1	Jan	2012	8.666666667	16.16666667	7.502939115	1	9.442528736	54.306367	9.987667	54.29274934	9.88101823	6.933333333	7.666666667	15.16666667	15.9	NIGHT	9.737142857	35.31950857	0.393476524	0
4 4 2013 LS4	LS4	IRL	BHB	8	342	377	0.021220159	4	4	1	1	Jan	2013	8.666666667	16.16666667	7.502939115	12	7.455284553	54.306367	9.987667	54.29274934	9.88101823	6.933333333	7.666666667	15.16666667	15.9	NIGHT	9.634285714	34.59752571	2.618480759	1
6 4 2013 LS4	LS4	IRL	BHB	29	195	240	0.120833333	6	4	1	1	Jan	2013	8.666666667	16.16666667	7.502939115	9	7.455284553	54.306367	9.987667	54.29274934	9.88101823	6.933333333	7.666666667	15.16666667	15.9	NIGHT	9.634285714	34.59752571	2.618480759	1
19 4 2013 LS4	LS4	IRL	BHB	0	29	31	0	19	4	1	1	Jan	2013	8.666666667	16.16666667	7.502939115	2	7.455284553	54.306367	9.987667	54.29274934	9.88101823	6.933333333	7.666666667	15.16666667	15.9	NIGHT	9.634285714	34.59752571	2.618480759	0
12 4 2011 LS4	LS4	IRL	BHB	0	22	24	0	12	4	1	1	Jan	2011	8.666666667	16.16666667	7.502939115	2	8.279032258	54.306367	9.987667	54.29274934	9.88101823	6.933333333	7.666666667	15.16666667	15.9	DAY	8.935714286	34.98336714	1.990562694	0
5 4 2011 LS4	LS4	IRL	BHB	94	1334	1539	0.061078622	5	4	1	1	Jan	2011	8.666666667	16.16666667	7.502939115	39	8.279032258	54.306367	9.987667	54.29274934	9.88101823	6.933333333	7.666666667	15.16666667	15.9	NIGHT	8.935714286	34.98336714	1.990562694	1
3 4 2012 LS4	LS4	IRL	BHB	1	465	494	0.002024291	3	4	1	1	Jan	2012	8.666666667	16.16666667	7.502939115	8	9.442528736	54.306367	9.987667	54.29274934	9.88101823	6.933333333	7.666666667	15.16666667	15.9	NIGHT	9.737142857	35.31950857	0.393476524	1
21 4 2012 LS4	LS4	IRL	BHB	0	91	102	0	21	4	1	1	Jan	2012	8.666666667	16.16666667	7.502939115	6	9.442528736	54.306367	9.987667	54.29274934	9.88101823	6.933333333	7.666666667	15.16666667	15.9	NIGHT	9.737142857	35.31950857	0.393476524	0
23 4 2011 LS4	LS4	IRL	BHB	60	674	788	0.076142132	23	4	1	1	Jan	2011	8.666666667	16.16666667	7.502939115	7	8.279032258	54.306367	9.987667	54.29274934	9.88101823	6.933333333	7.666666667	15.16666667	15.9	NIGHT	8.935714286	34.98336714	1.990562694	1
4 4 2011 LS4	LS4	IRL	BHB	105	1180	1381	0.076031861	4	4	1	1	Jan	2011	8.666666667	16.16666667	7.502939115	42	8.279032258	54.306367	9.987667	54.29274934	9.88101823	6.933333333	7.666666667	15.16666667	15.9	NIGHT	8.935714286	34.98336714	1.990562694	1
0 4 2011 LS4	LS4	IRL	BHB	14	360	405	0.034567901	0	4	1	1	Jan	2011	8.666666667	16.16666667	7.502939115	16	8.279032258	54.306367	9.987667	54.29274934	9.88101823	6.933333333	7.666666667	15.16666667	15.9	NIGHT	8.935714286	34.98336714	1.990562694	1
3 4 2013 LS4	LS4	IRL	BHB	0	17	20	0	3	4	1	1	Jan	2013	8.666666667	16.16666667	7.502939115	3	7.455284553	54.306367	9.987667	54.29274934	9.88101823	6.933333333	7.666666667	15.16666667	15.9	NIGHT	9.634285714	34.59752571	2.618480759	0
8 4 2013 LS4	LS4	IRL	BHB	0	15	17	0	8	4	1	1	Jan	2013	8.666666667	16.16666667	7.502939115	2	7.455284553	54.306367	9.987667	54.29274934	9.88101823	6.933333333	7.666666667	15.16666667	15.9	DAY	9.634285714	34.59752571	2.618480759	0
9 4 2012 LS4	LS4	IRL	BHB	183	629	854	0.214285714	9	4	1	1	Jan	2012	8.666666667	16.16666667	7.502939115	18	9.442528736	54.306367	9.987667	54.29274934	9.88101823	6.933333333	7.666666667	15.16666667	15.9	DAY	9.737142857	35.31950857	0.393476524	1
17 4 2013 LS4	LS4	IRL	BHB	0	51	57	0	17	4	1	1	Jan	2013	8.666666667	16.16666667	7.502939115	5	7.455284553	54.306367	9.987667	54.29274934	9.88101823	6.933333333	7.666666667	15.16666667	15.9	NIGHT	9.634285714	34.59752571	2.618480759	0
22 4 2012 LS4	LS4	IRL	BHB	41	27	69	0.594202899	22	4	1	1	Jan	2012	8.666666667	16.16666667	7.502939115	1	9.442528736	54.306367	9.987667	54.29274934	9.88101823	6.933333333	7.666666667	15.16666667	15.9	NIGHT	9.737142857	35.31950857	0.393476524	1
14 4 2013 LS4	LS4	IRL	BHB	12	399	452	0.026548673	14	4	1	1	Jan	2013	8.666666667	16.16666667	7.502939115	11	7.455284553	54.306367	9.987667	54.29274934	9.88101823	6.933333333	7.666666667	15.16666667	15.9	DAY	9.634285714	34.59752571	2.618480759	1
10 4 2010 LS4	LS4	IRL	BHB	26	651	730	0.035616438	10	4	1	1	Jan	2010	8.666666667	16.16666667	7.502939115	12	8.153448276	54.306367	9.987667	54.29274934	9.88101823	6.933333333	7.666666667	15.16666667	15.9	DAY	9.024285714	34.89639143	1.014261527	1
9 4 2010 LS4	LS4	IRL	BHB	4	293	313	0.012779553	9	4	1	1	Jan	2010	8.666666667	16.16666667	7.502939115	8	8.153448276	54.306367	9.987667	54.29274934	9.88101823	6.933333333	7.666666667	15.16666667	15.9	DAY	9.024285714	34.89639143	1.014261527	1
3 4 2011 LS4	LS4	IRL	BHB	101	1831	2061	0.049005337	3	4	1	1	Jan	2011	8.666666667	16.16666667	7.502939115	42	8.279032258	54.306367	9.987667	54.29274934	9.88101823	6.933333333	7.666666667	15.16666667	15.9	NIGHT	8.935714286	34.98336714	1.990562694	1
10 4 2013 LS4	LS4	IRL	BHB	0	35	39	0	10	4	1	1	Jan	2013	8.666666667	16.16666667	7.502939115	3	7.455284553	54.306367	9.987667	54.29274934	9.88101823	6.933333333	7.666666667	15.16666667	15.9	DAY	9.634285714	34.59752571	2.618480759	0
2 4 2010 LS4	LS4	IRL	BHB	26	45	75	0.346666667	2	4	1	1	Jan	2010	8.666666667	16.16666667	7.502939115	2	8.153448276	54.306367	9.987667	54.29274934	9.88101823	6.933333333	7.666666667	15.16666667	15.9	NIGHT	9.024285714	34.89639143	1.014261527	1
23 4 2013 LS4	LS4	IRL	BHB	457	408	913	0.500547645	23	4	1	1	Jan	2013	8.666666667	16.16666667	7.502939115	13	7.455284553	54.306367	9.987667	54.29274934	9.88101823	6.933333333	7.666666667	15.16666667	15.9	NIGHT	9.634285714	34.59752571	2.618480759	1
22 4 2010 LS4	LS4	IRL	BHB	37	247	314	0.117834395	22	4	1	1	Jan	2010	8.666666667	16.16666667	7.502939115	16	8.153448276	54.306367	9.987667	54.29274934	9.88101823	6.933333333	7.666666667	15.16666667	15.9	NIGHT	9.024285714	34.89639143	1.014261527	1
18 4 2013 LS4	LS4	IRL	BHB	75	488	597	0.125628141	18	4	1	1	Jan	2013	8.666666667	16.16666667	7.502939115	13	7.455284553	54.306367	9.987667	54.29274934	9.88101823	6.933333333	7.666666667	15.16666667	15.9	NIGHT	9.634285714	34.59752571	2.618480759	1
9 4 2011 LS4	LS4	IRL	BHB	91	1125	1299	0.070053888	9	4	1	1	Jan	2011	8.666666667	16.16666667	7.502939115	27	8.279032258	54.306367	9.987667	54.29274934	9.88101823	6.933333333	7.666666667	15.16666667	15.9	DAY	8.935714286	34.98336714	1.990562694	1
15 4 2013 LS4	LS4	IRL	BHB	66	215	309	0.213592233	15	4	1	1	Jan	2013	8.666666667	16.16666667	7.502939115	11	7.455284553	54.306367	9.987667	54.29274934	9.88101823	6.933333333	7.666666667	15.16666667	15.9	DAY	9.634285714	34.59752571	2.618480759	1
21 4 2010 LS4	LS4	IRL	BHB	41	854	951	0.043112513	21	4	1	1	Jan	2010	8.666666667	16.16666667	7.502939115	26	8.153448276	54.306367	9.987667	54.29274934	9.88101823	6.933333333	7.666666667	15.16666667	15.9	NIGHT	9.024285714	34.89639143	1.014261527	1
20 4 2013 LS4	LS4	IRL	BHB	0	106	114	0	20	4	1	1	Jan	2013	8.666666667	16.16666667	7.502939115	4	7.455284553	54.306367	9.987667	54.29274934	9.88101823	6.933333333	7.666666667	15.16666667	15.9	NIGHT	9.634285714	34.59752571	2.618480759	0
13 4 2013 LS4	LS4	IRL	BHB	0	19	23	0	13	4	1	1	Jan	2013	8.666666667	16.16666667	7.502939115	2	7.455284553	54.306367	9.987667	54.29274934	9.88101823	6.933333333	7.666666667	15.16666667	15.9	DAY	9.634285714	34.59752571	2.618480759	0
2 4 2020 NVSK4	NVSK4	SWE	SWE	0	25	29	0	2	4	1	1	Jan	2020	8.75	15.75	6.995313941	3	6.107692308	56.32758	12.40308	56.73239407	12.40022438	6.95	7.75	14.75	15.55	NIGHT	6.904285714	21.38868	1.28509	0
18 4 2020 NVSK4	NVSK4	SWE	SWE	322	125	464	0.693965517	18	4	1	1	Jan	2020	8.75	15.75	6.995313941	4	6.107692308	56.32758	12.40308	56.73239407	12.40022438	6.95	7.75	14.75	15.55	NIGHT	6.904285714	21.38868	1.28509	1
0 4 2020 NVSK4	NVSK4	SWE	SWE	118	65	201	0.587064677	0	4	1	1	Jan	2020	8.75	15.75	6.995313941	3	6.107692308	56.32758	12.40308	56.73239407	12.40022438	6.95	7.75	14.75	15.55	NIGHT	6.904285714	21.38868	1.28509	1
3 4 2020 NVSK4	NVSK4	SWE	SWE	87	218	331	0.262839879	3	4	1	1	Jan	2020	8.75	15.75	6.995313941	9	6.107692308	56.32758	12.40308	56.73239407	12.40022438	6.95	7.75	14.75	15.55	NIGHT	6.904285714	21.38868	1.28509	1
11 4 2022 NVSK4	NVSK4	SWE	SWE	0	249	271	0	11	4	1	1	Jan	2022	8.75	15.75	6.995313941	5	7.583333333	56.32758	12.40308	56.73239407	12.40022438	6.95	7.75	14.75	15.55	DAY	9.44	23.56692886	1.076406973	0
9 4 2022 NVSK6	NVSK6	SWE	SWE	68	194	279	0.243727599	9	4	1	1	Jan	2022	8.75	15.75	6.995313941	1	8.725	56.21727	12.49011	56.73239407	12.40022438	6.95	7.75	14.75	15.55	DAY	9.44	23.56692886	1.076406973	1
10 4 2022 NVSK6	NVSK6	SWE	SWE	0	12	13	0	10	4	1	1	Jan	2022	8.75	15.75	6.995313941	1	8.725	56.21727	12.49011	56.73239407	12.40022438	6.95	7.75	14.75	15.55	DAY	9.44	23.56692886	1.076406973	0
8 4 2022 NVSK6	NVSK6	SWE	SWE	77	87	171	0.450292398	8	4	1	1	Jan	2022	8.75	15.75	6.995313941	3	8.725	56.21727	12.49011	56.73239407	12.40022438	6.95	7.75	14.75	15.55	DAY	9.44	23.56692886	1.076406973	1
17 4 2020 NVSK6	NVSK6	SWE	SWE	106	19	129	0.821705426	17	4	1	1	Jan	2020	8.75	15.75	6.995313941	3	3.64	56.21727	12.49011	56.73239407	12.40022438	6.95	7.75	14.75	15.55	NIGHT	6.904285714	21.38868	1.28509	1
4 4 2020 NVSK6	NVSK6	SWE	SWE	19	5	26	0.730769231	4	4	1	1	Jan	2020	8.75	15.75	6.995313941	2	3.64	56.21727	12.49011	56.73239407	12.40022438	6.95	7.75	14.75	15.55	NIGHT	6.904285714	21.38868	1.28509	1
14 4 2022 SHERKIN	SHERKIN	IRL	RWB	15	0	18	0.833333333	14	4	1	1	Jan	2022	8.45	16.43333333	7.996089099	2	10.1	51.4613	9.440194	51.4785177	9.493447384	6.783333333	7.45	15.43333333	16.1	DAY	9.462857143	34.53499985	1.594766906	1
13 4 2022 SHERKIN	SHERKIN	IRL	RWB	47	0	51	0.921568627	13	4	1	1	Jan	2022	8.45	16.43333333	7.996089099	3	10.1	51.4613	9.440194	51.4785177	9.493447384	6.783333333	7.45	15.43333333	16.1	DAY	9.462857143	34.53499985	1.594766906	1
3 4 2021 SHERKIN	SHERKIN	IRL	RWB	16	0	17	0.941176471	3	4	1	1	Jan	2021	8.45	16.43333333	7.996089099	1	9.925454545	51.4613	9.440194	51.4785177	9.493447384	6.783333333	7.45	15.43333333	16.1	NIGHT	7.931428571	34.59491143	9.048257164	1
12 4 2022 SHERKIN	SHERKIN	IRL	RWB	94	18	122	0.770491803	12	4	1	1	Jan	2022	8.45	16.43333333	7.996089099	7	10.1	51.4613	9.440194	51.4785177	9.493447384	6.783333333	7.45	15.43333333	16.1	DAY	9.462857143	34.53499985	1.594766906	1
10 4 2022 SHERKIN	SHERKIN	IRL	RWB	70	0	73	0.95890411	10	4	1	1	Jan	2022	8.45	16.43333333	7.996089099	1	10.1	51.4613	9.440194	51.4785177	9.493447384	6.783333333	7.45	15.43333333	16.1	DAY	9.462857143	34.53499985	1.594766906	1
10 4 2021 SHERKIN	SHERKIN	IRL	RWB	19	0	21	0.904761905	10	4	1	1	Jan	2021	8.45	16.43333333	7.996089099	2	9.925454545	51.4613	9.440194	51.4785177	9.493447384	6.783333333	7.45	15.43333333	16.1	DAY	7.931428571	34.59491143	9.048257164	1
4 4 2021 SHERKIN	SHERKIN	IRL	RWB	957	97	1110	0.862162162	4	4	1	1	Jan	2021	8.45	16.43333333	7.996089099	21	9.925454545	51.4613	9.440194	51.4785177	9.493447384	6.783333333	7.45	15.43333333	16.1	NIGHT	7.931428571	34.59491143	9.048257164	1
12 4 2021 SHERKIN	SHERKIN	IRL	RWB	59	26	88	0.670454545	12	4	1	1	Jan	2021	8.45	16.43333333	7.996089099	1	9.925454545	51.4613	9.440194	51.4785177	9.493447384	6.783333333	7.45	15.43333333	16.1	DAY	7.931428571	34.59491143	9.048257164	1
8 4 2021 SHERKIN	SHERKIN	IRL	RWB	153	0	169	0.905325444	8	4	1	1	Jan	2021	8.45	16.43333333	7.996089099	9	9.925454545	51.4613	9.440194	51.4785177	9.493447384	6.783333333	7.45	15.43333333	16.1	DAY	7.931428571	34.59491143	9.048257164	1
6 4 2021 SHERKIN	SHERKIN	IRL	RWB	6	0	7	0.857142857	6	4	1	1	Jan	2021	8.45	16.43333333	7.996089099	1	9.925454545	51.4613	9.440194	51.4785177	9.493447384	6.783333333	7.45	15.43333333	16.1	NIGHT	7.931428571	34.59491143	9.048257164	1
11 4 2021 SHERKIN	SHERKIN	IRL	RWB	221	0	235	0.940425532	11	4	1	1	Jan	2021	8.45	16.43333333	7.996089099	8	9.925454545	51.4613	9.440194	51.4785177	9.493447384	6.783333333	7.45	15.43333333	16.1	DAY	7.931428571	34.59491143	9.048257164	1
9 4 2022 SHERKIN	SHERKIN	IRL	RWB	6	0	7	0.857142857	9	4	1	1	Jan	2022	8.45	16.43333333	7.996089099	1	10.1	51.4613	9.440194	51.4785177	9.493447384	6.783333333	7.45	15.43333333	16.1	DAY	9.462857143	34.53499985	1.594766906	1
5 5 2021 BALGO1	BALGO1	SWE	SWE	457	1369	2002	0.228271728	5	5	1	1	Jan	2021	8.733333333	15.76666667	7.027698801	1	5.232467532	57.17039	12.10915	56.73239407	12.40022438	6.95	7.733333333	14.76666667	15.56666667	NIGHT	5.915714286	17.65408714	1.2531	1
3 5 2021 BALGO1	BALGO1	SWE	SWE	439	771	1308	0.335626911	3	5	1	1	Jan	2021	8.733333333	15.76666667	7.027698801	2	5.232467532	57.17039	12.10915	56.73239407	12.40022438	6.95	7.733333333	14.76666667	15.56666667	NIGHT	5.915714286	17.65408714	1.2531	1
10 5 2021 BALGO1	BALGO1	SWE	SWE	18	60	124	0.14516129	10	5	1	1	Jan	2021	8.733333333	15.76666667	7.027698801	1	5.232467532	57.17039	12.10915	56.73239407	12.40022438	6.95	7.733333333	14.76666667	15.56666667	DAY	5.915714286	17.65408714	1.2531	1
1 5 2021 BALGO1	BALGO1	SWE	SWE	204	158	822	0.248175182	1	5	1	1	Jan	2021	8.733333333	15.76666667	7.027698801	23	5.232467532	57.17039	12.10915	56.73239407	12.40022438	6.95	7.733333333	14.76666667	15.56666667	NIGHT	5.915714286	17.65408714	1.2531	1
15 5 2022 BALGO1	BALGO1	SWE	SWE	203	107	452	0.449115044	15	5	1	1	Jan	2022	8.733333333	15.76666667	7.027698801	1	6.741269841	57.17039	12.10915	56.73239407	12.40022438	6.95	7.733333333	14.76666667	15.56666667	DUSK	9.44	23.56692886	1.076406973	1
21 5 2022 BALGO1	BALGO1	SWE	SWE	136	204	1137	0.119613017	21	5	1	1	Jan	2022	8.733333333	15.76666667	7.027698801	6	6.741269841	57.17039	12.10915	56.73239407	12.40022438	6.95	7.733333333	14.76666667	15.56666667	NIGHT	9.44	23.56692886	1.076406973	1
13 5 2020 BALGO1	BALGO1	SWE	SWE	33	87	137	0.240875912	13	5	1	1	Jan	2020	8.733333333	15.76666667	7.027698801	2	8.551315789	57.17039	12.10915	56.73239407	12.40022438	6.95	7.733333333	14.76666667	15.56666667	DAY	6.904285714	21.38868	1.28509	1
7 5 2020 BALGO1	BALGO1	SWE	SWE	77	281	532	0.144736842	7	5	1	1	Jan	2020	8.733333333	15.76666667	7.027698801	3	8.551315789	57.17039	12.10915	56.73239407	12.40022438	6.95	7.733333333	14.76666667	15.56666667	DAWN	6.904285714	21.38868	1.28509	1
0 5 2021 BALGO1	BALGO1	SWE	SWE	1506	2614	4456	0.337971275	0	5	1	1	Jan	2021	8.733333333	15.76666667	7.027698801	5	5.232467532	57.17039	12.10915	56.73239407	12.40022438	6.95	7.733333333	14.76666667	15.56666667	NIGHT	5.915714286	17.65408714	1.2531	1
5 5 2022 BALGO1	BALGO1	SWE	SWE	980	419	1941	0.504894384	5	5	1	1	Jan	2022	8.733333333	15.76666667	7.027698801	2	6.741269841	57.17039	12.10915	56.73239407	12.40022438	6.95	7.733333333	14.76666667	15.56666667	NIGHT	9.44	23.56692886	1.076406973	1
18 5 2021 BALGO1	BALGO1	SWE	SWE	13	224	362	0.035911602	18	5	1	1	Jan	2021	8.733333333	15.76666667	7.027698801	2	5.232467532	57.17039	12.10915	56.73239407	12.40022438	6.95	7.733333333	14.76666667	15.56666667	NIGHT	5.915714286	17.65408714	1.2531	1
17 5 2022 BALGO1	BALGO1	SWE	SWE	175	485	1118	0.156529517	17	5	1	1	Jan	2022	8.733333333	15.76666667	7.027698801	1	6.741269841	57.17039	12.10915	56.73239407	12.40022438	6.95	7.733333333	14.76666667	15.56666667	NIGHT	9.44	23.56692886	1.076406973	1
15 5 2020 BALGO1	BALGO1	SWE	SWE	60	50	165	0.363636364	15	5	1	1	Jan	2020	8.733333333	15.76666667	7.027698801	3	8.551315789	57.17039	12.10915	56.73239407	12.40022438	6.95	7.733333333	14.76666667	15.56666667	DUSK	6.904285714	21.38868	1.28509	1
19 5 2022 BALGO1	BALGO1	SWE	SWE	477	172	1656	0.288043478	19	5	1	1	Jan	2022	8.733333333	15.76666667	7.027698801	1	6.741269841	57.17039	12.10915	56.73239407	12.40022438	6.95	7.733333333	14.76666667	15.56666667	NIGHT	9.44	23.56692886	1.076406973	1
17 5 2020 BALGO1	BALGO1	SWE	SWE	319	277	842	0.378859857	17	5	1	1	Jan	2020	8.733333333	15.76666667	7.027698801	2	8.551315789	57.17039	12.10915	56.73239407	12.40022438	6.95	7.733333333	14.76666667	15.56666667	NIGHT	6.904285714	21.38868	1.28509	1
14 5 2021 BALGO1	BALGO1	SWE	SWE	444	1660	2370	0.187341772	14	5	1	1	Jan	2021	8.733333333	15.76666667	7.027698801	5	5.232467532	57.17039	12.10915	56.73239407	12.40022438	6.95	7.733333333	14.76666667	15.56666667	DAY	5.915714286	17.65408714	1.2531	1
23 5 2021 BALGO1	BALGO1	SWE	SWE	66	259	519	0.12716763	23	5	1	1	Jan	2021	8.733333333	15.76666667	7.027698801	6	5.232467532	57.17039	12.10915	56.73239407	12.40022438	6.95	7.733333333	14.76666667	15.56666667	NIGHT	5.915714286	17.65408714	1.2531	1
2 5 2021 BALGO1	BALGO1	SWE	SWE	1023	1264	2643	0.387060159	2	5	1	1	Jan	2021	8.733333333	15.76666667	7.027698801	16	5.232467532	57.17039	12.10915	56.73239407	12.40022438	6.95	7.733333333	14.76666667	15.56666667	NIGHT	5.915714286	17.65408714	1.2531	1
4 5 2022 CALF	CALF	IRL	RWB	614	6026	6980	0.087965616	4	5	1	1	Jan	2022	8.433333333	16.46666667	8.020544245	49	7.71025641	51.4756	9.5015	51.4785177	9.493447384	6.783333333	7.433333333	15.45	16.11666667	NIGHT	9.462857143	34.53499985	1.594766906	1
7 5 2023 CALF	CALF	IRL	RWB	0	8	9	0	7	5	1	1	Jan	2023	8.433333333	16.46666667	8.020544245	1	0	51.4756	9.5015	51.4785177	9.493447384	6.783333333	7.433333333	15.45	16.11666667	DAWN	9.04	34.46800232	1.439166563	0
17 5 2022 CALF	CALF	IRL	RWB	67	23	95	0.705263158	17	5	1	1	Jan	2022	8.433333333	16.46666667	8.020544245	5	7.71025641	51.4756	9.5015	51.4785177	9.493447384	6.783333333	7.433333333	15.45	16.11666667	NIGHT	9.462857143	34.53499985	1.594766906	1
10 5 2022 CALF	CALF	IRL	RWB	32	38	80	0.4	10	5	1	1	Jan	2022	8.433333333	16.46666667	8.020544245	4	7.71025641	51.4756	9.5015	51.4785177	9.493447384	6.783333333	7.433333333	15.45	16.11666667	DAY	9.462857143	34.53499985	1.594766906	1
0 5 2023 CALF	CALF	IRL	RWB	16	56	77	0.207792208	0	5	1	1	Jan	2023	8.433333333	16.46666667	8.020544245	3	0	51.4756	9.5015	51.4785177	9.493447384	6.783333333	7.433333333	15.45	16.11666667	NIGHT	9.04	34.46800232	1.439166563	1
16 5 2023 CALF	CALF	IRL	RWB	0	11	13	0	16	5	1	1	Jan	2023	8.433333333	16.46666667	8.020544245	2	0	51.4756	9.5015	51.4785177	9.493447384	6.783333333	7.433333333	15.45	16.11666667	DUSK	9.04	34.46800232	1.439166563	0
18 5 2022 CALF	CALF	IRL	RWB	0	10	11	0	18	5	1	1	Jan	2022	8.433333333	16.46666667	8.020544245	1	7.71025641	51.4756	9.5015	51.4785177	9.493447384	6.783333333	7.433333333	15.45	16.11666667	NIGHT	9.462857143	34.53499985	1.594766906	0
23 5 2022 CALF	CALF	IRL	RWB	186	143	345	0.539130435	23	5	1	1	Jan	2022	8.433333333	16.46666667	8.020544245	4	7.71025641	51.4756	9.5015	51.4785177	9.493447384	6.783333333	7.433333333	15.45	16.11666667	NIGHT	9.462857143	34.53499985	1.594766906	1
8 5 2022 CALF	CALF	IRL	RWB	20	448	487	0.041067762	8	5	1	1	Jan	2022	8.433333333	16.46666667	8.020544245	1	7.71025641	51.4756	9.5015	51.4785177	9.493447384	6.783333333	7.433333333	15.45	16.11666667	DAY	9.462857143	34.53499985	1.594766906	1
2 5 2022 CALF	CALF	IRL	RWB	26	267	310	0.083870968	2	5	1	1	Jan	2022	8.433333333	16.46666667	8.020544245	6	7.71025641	51.4756	9.5015	51.4785177	9.493447384	6.783333333	7.433333333	15.45	16.11666667	NIGHT	9.462857143	34.53499985	1.594766906	1
12 5 2023 CALF	CALF	IRL	RWB	0	40	43	0	12	5	1	1	Jan	2023	8.433333333	16.46666667	8.020544245	1	0	51.4756	9.5015	51.4785177	9.493447384	6.783333333	7.433333333	15.45	16.11666667	DAY	9.04	34.46800232	1.439166563	0
0 5 2022 CALF	CALF	IRL	RWB	204	329	562	0.362989324	0	5	1	1	Jan	2022	8.433333333	16.46666667	8.020544245	11	7.71025641	51.4756	9.5015	51.4785177	9.493447384	6.783333333	7.433333333	15.45	16.11666667	NIGHT	9.462857143	34.53499985	1.594766906	1
21 5 2022 CALF	CALF	IRL	RWB	0	13	14	0	21	5	1	1	Jan	2022	8.433333333	16.46666667	8.020544245	1	7.71025641	51.4756	9.5015	51.4785177	9.493447384	6.783333333	7.433333333	15.45	16.11666667	NIGHT	9.462857143	34.53499985	1.594766906	0
5 5 2022 CALF	CALF	IRL	RWB	83	609	733	0.113233288	5	5	1	1	Jan	2022	8.433333333	16.46666667	8.020544245	17	7.71025641	51.4756	9.5015	51.4785177	9.493447384	6.783333333	7.433333333	15.45	16.11666667	NIGHT	9.462857143	34.53499985	1.594766906	1
1 5 2023 CALF	CALF	IRL	RWB	0	29	30	0	1	5	1	1	Jan	2023	8.433333333	16.46666667	8.020544245	1	0	51.4756	9.5015	51.4785177	9.493447384	6.783333333	7.433333333	15.45	16.11666667	NIGHT	9.04	34.46800232	1.439166563	0
15 5 2022 CALF	CALF	IRL	RWB	4	81	88	0.045454545	15	5	1	1	Jan	2022	8.433333333	16.46666667	8.020544245	2	7.71025641	51.4756	9.5015	51.4785177	9.493447384	6.783333333	7.433333333	15.45	16.11666667	DAY	9.462857143	34.53499985	1.594766906	1
22 5 2022 CALF	CALF	IRL	RWB	13	39	55	0.236363636	22	5	1	1	Jan	2022	8.433333333	16.46666667	8.020544245	3	7.71025641	51.4756	9.5015	51.4785177	9.493447384	6.783333333	7.433333333	15.45	16.11666667	NIGHT	9.462857143	34.53499985	1.594766906	1
19 5 2023 CALF	CALF	IRL	RWB	0	9	10	0	19	5	1	1	Jan	2023	8.433333333	16.46666667	8.020544245	1	0	51.4756	9.5015	51.4785177	9.493447384	6.783333333	7.433333333	15.45	16.11666667	NIGHT	9.04	34.46800232	1.439166563	0
3 5 2022 CALF	CALF	IRL	RWB	68	103	192	0.354166667	3	5	1	1	Jan	2022	8.433333333	16.46666667	8.020544245	8	7.71025641	51.4756	9.5015	51.4785177	9.493447384	6.783333333	7.433333333	15.45	16.11666667	NIGHT	9.462857143	34.53499985	1.594766906	1
1 5 2022 CALF	CALF	IRL	RWB	0	130	134	0	1	5	1	1	Jan	2022	8.433333333	16.46666667	8.020544245	2	7.71025641	51.4756	9.5015	51.4785177	9.493447384	6.783333333	7.433333333	15.45	16.11666667	NIGHT	9.462857143	34.53499985	1.594766906	0
2 5 2020 FLAD2	FLAD2	SWE	SWE	32	622	711	0.045007032	2	5	1	1	Jan	2020	8.733333333	15.76666667	7.027698801	26	6.324	57.12561	11.75709	56.73239407	12.40022438	6.95	7.733333333	14.76666667	15.56666667	NIGHT	6.904285714	21.38868	1.28509	1
13 5 2021 FLAD2	FLAD2	SWE	SWE	23	99	133	0.172932331	13	5	1	1	Jan	2021	8.733333333	15.76666667	7.027698801	2	8.65	57.12561	11.75709	56.73239407	12.40022438	6.95	7.733333333	14.76666667	15.56666667	DAY	5.915714286	17.65408714	1.2531	1
3 5 2020 FLAD2	FLAD2	SWE	SWE	0	7	8	0	3	5	1	1	Jan	2020	8.733333333	15.76666667	7.027698801	1	6.324	57.12561	11.75709	56.73239407	12.40022438	6.95	7.733333333	14.76666667	15.56666667	NIGHT	6.904285714	21.38868	1.28509	0
22 5 2020 FLAD2	FLAD2	SWE	SWE	241	1068	1391	0.17325665	22	5	1	1	Jan	2020	8.733333333	15.76666667	7.027698801	5	6.324	57.12561	11.75709	56.73239407	12.40022438	6.95	7.733333333	14.76666667	15.56666667	NIGHT	6.904285714	21.38868	1.28509	1
5 5 2020 FLAD2	FLAD2	SWE	SWE	512	730	1286	0.398133748	5	5	1	1	Jan	2020	8.733333333	15.76666667	7.027698801	2	6.324	57.12561	11.75709	56.73239407	12.40022438	6.95	7.733333333	14.76666667	15.56666667	NIGHT	6.904285714	21.38868	1.28509	1
12 5 2021 FLAD2	FLAD2	SWE	SWE	76	190	295	0.257627119	12	5	1	1	Jan	2021	8.733333333	15.76666667	7.027698801	2	8.65	57.12561	11.75709	56.73239407	12.40022438	6.95	7.733333333	14.76666667	15.56666667	DAY	5.915714286	17.65408714	1.2531	1
1 5 2020 FLAD2	FLAD2	SWE	SWE	86	549	677	0.127031019	1	5	1	1	Jan	2020	8.733333333	15.76666667	7.027698801	14	6.324	57.12561	11.75709	56.73239407	12.40022438	6.95	7.733333333	14.76666667	15.56666667	NIGHT	6.904285714	21.38868	1.28509	1
11 5 2021 FLAD2	FLAD2	SWE	SWE	106	642	785	0.135031847	11	5	1	1	Jan	2021	8.733333333	15.76666667	7.027698801	6	8.65	57.12561	11.75709	56.73239407	12.40022438	6.95	7.733333333	14.76666667	15.56666667	DAY	5.915714286	17.65408714	1.2531	1
6 5 2021 FLAD2	FLAD2	SWE	SWE	853	1481	2475	0.344646465	6	5	1	1	Jan	2021	8.733333333	15.76666667	7.027698801	31	8.65	57.12561	11.75709	56.73239407	12.40022438	6.95	7.733333333	14.76666667	15.56666667	NIGHT	5.915714286	17.65408714	1.2531	1
21 5 2023 FLAD2	FLAD2	SWE	SWE	1945	2493	4628	0.420267934	21	5	1	1	Jan	2023	8.733333333	15.76666667	7.027698801	22	4.327272727	57.12561	11.75709	56.73239407	12.40022438	6.95	7.733333333	14.76666667	15.56666667	NIGHT	6.951428571	23.20822334	0.796994712	1
5 5 2023 FLAD2	FLAD2	SWE	SWE	716	2586	3512	0.203872437	5	5	1	1	Jan	2023	8.733333333	15.76666667	7.027698801	19	4.327272727	57.12561	11.75709	56.73239407	12.40022438	6.95	7.733333333	14.76666667	15.56666667	NIGHT	6.951428571	23.20822334	0.796994712	1
19 5 2021 FLAD2	FLAD2	SWE	SWE	45	123	183	0.245901639	19	5	1	1	Jan	2021	8.733333333	15.76666667	7.027698801	1	8.65	57.12561	11.75709	56.73239407	12.40022438	6.95	7.733333333	14.76666667	15.56666667	NIGHT	5.915714286	17.65408714	1.2531	1
4 5 2021 FLAD2	FLAD2	SWE	SWE	521	536	1130	0.461061947	4	5	1	1	Jan	2021	8.733333333	15.76666667	7.027698801	1	8.65	57.12561	11.75709	56.73239407	12.40022438	6.95	7.733333333	14.76666667	15.56666667	NIGHT	5.915714286	17.65408714	1.2531	1
20 5 2020 FLAD2	FLAD2	SWE	SWE	125	48	187	0.668449198	20	5	1	1	Jan	2020	8.733333333	15.76666667	7.027698801	3	6.324	57.12561	11.75709	56.73239407	12.40022438	6.95	7.733333333	14.76666667	15.56666667	NIGHT	6.904285714	21.38868	1.28509	1
4 5 2023 FLAD2	FLAD2	SWE	SWE	318	831	1209	0.263027295	4	5	1	1	Jan	2023	8.733333333	15.76666667	7.027698801	15	4.327272727	57.12561	11.75709	56.73239407	12.40022438	6.95	7.733333333	14.76666667	15.56666667	NIGHT	6.951428571	23.20822334	0.796994712	1
18 5 2020 FLAD2	FLAD2	SWE	SWE	83	370	489	0.169734151	18	5	1	1	Jan	2020	8.733333333	15.76666667	7.027698801	2	6.324	57.12561	11.75709	56.73239407	12.40022438	6.95	7.733333333	14.76666667	15.56666667	NIGHT	6.904285714	21.38868	1.28509	1
7 5 2021 FLAD2	FLAD2	SWE	SWE	971	4464	5654	0.171736823	7	5	1	1	Jan	2021	8.733333333	15.76666667	7.027698801	8	8.65	57.12561	11.75709	56.73239407	12.40022438	6.95	7.733333333	14.76666667	15.56666667	DAWN	5.915714286	17.65408714	1.2531	1
22 5 2016 HONO	HONO	SWE	SWE	662	40	1064	0.622180451	22	5	1	1	Jan	2016	8.733333333	15.76666667	7.027698801	24	3.9008	57.68084	11.59186	56.73239407	12.40022438	6.95	7.733333333	14.76666667	15.56666667	NIGHT	5.621428571	16.23257714	1.18285	1
14 5 2017 HONO	HONO	SWE	SWE	54	4	76	0.710526316	14	5	1	1	Jan	2017	8.733333333	15.76666667	7.027698801	4	4.405714286	57.68084	11.59186	56.73239407	12.40022438	6.95	7.733333333	14.76666667	15.56666667	DAY	5.261428571	21.89812143	1.51263	1
5 5 2018 HONO	HONO	SWE	SWE	36	6	86	0.418604651	5	5	1	1	Jan	2018	8.733333333	15.76666667	7.027698801	6	3.601342282	57.68084	11.59186	56.73239407	12.40022438	6.95	7.733333333	14.76666667	15.56666667	NIGHT	5.698571429	18.57639857	1.15071	1
4 5 2016 HONO	HONO	SWE	SWE	254	24	551	0.460980036	4	5	1	1	Jan	2016	8.733333333	15.76666667	7.027698801	5	3.9008	57.68084	11.59186	56.73239407	12.40022438	6.95	7.733333333	14.76666667	15.56666667	NIGHT	5.621428571	16.23257714	1.18285	1
16 5 2022 HONO	HONO	SWE	SWE	621	579	2317	0.26801899	16	5	1	1	Jan	2022	8.733333333	15.76666667	7.027698801	33	4.447058824	57.68084	11.59186	56.73239407	12.40022438	6.95	7.733333333	14.76666667	15.56666667	NIGHT	9.44	23.56692886	1.076406973	1
7 5 2016 HONO	HONO	SWE	SWE	0	8	171	0	7	5	1	1	Jan	2016	8.733333333	15.76666667	7.027698801	6	3.9008	57.68084	11.59186	56.73239407	12.40022438	6.95	7.733333333	14.76666667	15.56666667	DAWN	5.621428571	16.23257714	1.18285	0
7 5 2018 HONO	HONO	SWE	SWE	40	2	63	0.634920635	7	5	1	1	Jan	2018	8.733333333	15.76666667	7.027698801	2	3.601342282	57.68084	11.59186	56.73239407	12.40022438	6.95	7.733333333	14.76666667	15.56666667	DAWN	5.698571429	18.57639857	1.15071	1
3 5 2022 HONO	HONO	SWE	SWE	25	78	254	0.098425197	3	5	1	1	Jan	2022	8.733333333	15.76666667	7.027698801	8	4.447058824	57.68084	11.59186	56.73239407	12.40022438	6.95	7.733333333	14.76666667	15.56666667	NIGHT	9.44	23.56692886	1.076406973	1
16 5 2021 HONO	HONO	SWE	SWE	1250	2393	3914	0.319366377	16	5	1	1	Jan	2021	8.733333333	15.76666667	7.027698801	8	9.561764706	57.68084	11.59186	56.73239407	12.40022438	6.95	7.733333333	14.76666667	15.56666667	NIGHT	5.915714286	17.65408714	1.2531	1
21 5 2018 HONO	HONO	SWE	SWE	0	2	15	0	21	5	1	1	Jan	2018	8.733333333	15.76666667	7.027698801	2	3.601342282	57.68084	11.59186	56.73239407	12.40022438	6.95	7.733333333	14.76666667	15.56666667	NIGHT	5.698571429	18.57639857	1.15071	0
8 5 2018 HONO	HONO	SWE	SWE	95	17	429	0.221445221	8	5	1	1	Jan	2018	8.733333333	15.76666667	7.027698801	13	3.601342282	57.68084	11.59186	56.73239407	12.40022438	6.95	7.733333333	14.76666667	15.56666667	DAY	5.698571429	18.57639857	1.15071	1
19 5 2023 HONO	HONO	SWE	SWE	3950	5053	9338	0.423002784	19	5	1	1	Jan	2023	8.733333333	15.76666667	7.027698801	1	5.2064	57.68084	11.59186	56.73239407	12.40022438	6.95	7.733333333	14.76666667	15.56666667	NIGHT	6.951428571	23.20822334	0.796994712	1
3 5 2018 HONO	HONO	SWE	SWE	184	38	542	0.339483395	3	5	1	1	Jan	2018	8.733333333	15.76666667	7.027698801	22	3.601342282	57.68084	11.59186	56.73239407	12.40022438	6.95	7.733333333	14.76666667	15.56666667	NIGHT	5.698571429	18.57639857	1.15071	1
9 5 2023 HONO	HONO	SWE	SWE	455	715	1245	0.365461847	9	5	1	1	Jan	2023	8.733333333	15.76666667	7.027698801	3	5.2064	57.68084	11.59186	56.73239407	12.40022438	6.95	7.733333333	14.76666667	15.56666667	DAY	6.951428571	23.20822334	0.796994712	1
15 5 2016 HONO	HONO	SWE	SWE	560	22	692	0.809248555	15	5	1	1	Jan	2016	8.733333333	15.76666667	7.027698801	4	3.9008	57.68084	11.59186	56.73239407	12.40022438	6.95	7.733333333	14.76666667	15.56666667	DUSK	5.621428571	16.23257714	1.18285	1
14 5 2022 HONO	HONO	SWE	SWE	129	454	730	0.176712329	14	5	1	1	Jan	2022	8.733333333	15.76666667	7.027698801	3	4.447058824	57.68084	11.59186	56.73239407	12.40022438	6.95	7.733333333	14.76666667	15.56666667	DAY	9.44	23.56692886	1.076406973	1
4 5 2022 HONO	HONO	SWE	SWE	1206	719	2307	0.522756827	4	5	1	1	Jan	2022	8.733333333	15.76666667	7.027698801	19	4.447058824	57.68084	11.59186	56.73239407	12.40022438	6.95	7.733333333	14.76666667	15.56666667	NIGHT	9.44	23.56692886	1.076406973	1
3 5 2023 HONO	HONO	SWE	SWE	1385	1235	2870	0.482578397	3	5	1	1	Jan	2023	8.733333333	15.76666667	7.027698801	9	5.2064	57.68084	11.59186	56.73239407	12.40022438	6.95	7.733333333	14.76666667	15.56666667	NIGHT	6.951428571	23.20822334	0.796994712	1
11 5 2016 HONO	HONO	SWE	SWE	0	6	74	0	11	5	1	1	Jan	2016	8.733333333	15.76666667	7.027698801	5	3.9008	57.68084	11.59186	56.73239407	12.40022438	6.95	7.733333333	14.76666667	15.56666667	DAY	5.621428571	16.23257714	1.18285	0
5 5 2016 HONO	HONO	SWE	SWE	199	11	330	0.603030303	5	5	1	1	Jan	2016	8.733333333	15.76666667	7.027698801	8	3.9008	57.68084	11.59186	56.73239407	12.40022438	6.95	7.733333333	14.76666667	15.56666667	NIGHT	5.621428571	16.23257714	1.18285	1
16 5 2023 HONO	HONO	SWE	SWE	9123	7844	19046	0.478998215	16	5	1	1	Jan	2023	8.733333333	15.76666667	7.027698801	27	5.2064	57.68084	11.59186	56.73239407	12.40022438	6.95	7.733333333	14.76666667	15.56666667	NIGHT	6.951428571	23.20822334	0.796994712	1
23 5 2017 HONO	HONO	SWE	SWE	1637	131	3774	0.433757287	23	5	1	1	Jan	2017	8.733333333	15.76666667	7.027698801	38	4.405714286	57.68084	11.59186	56.73239407	12.40022438	6.95	7.733333333	14.76666667	15.56666667	NIGHT	5.261428571	21.89812143	1.51263	1
23 5 2018 HONO	HONO	SWE	SWE	20	7	111	0.18018018	23	5	1	1	Jan	2018	8.733333333	15.76666667	7.027698801	5	3.601342282	57.68084	11.59186	56.73239407	12.40022438	6.95	7.733333333	14.76666667	15.56666667	NIGHT	5.698571429	18.57639857	1.15071	1
1 5 2016 HONO	HONO	SWE	SWE	276	27	518	0.532818533	1	5	1	1	Jan	2016	8.733333333	15.76666667	7.027698801	13	3.9008	57.68084	11.59186	56.73239407	12.40022438	6.95	7.733333333	14.76666667	15.56666667	NIGHT	5.621428571	16.23257714	1.18285	1
9 5 2018 HONO	HONO	SWE	SWE	1	3	51	0.019607843	9	5	1	1	Jan	2018	8.733333333	15.76666667	7.027698801	3	3.601342282	57.68084	11.59186	56.73239407	12.40022438	6.95	7.733333333	14.76666667	15.56666667	DAY	5.698571429	18.57639857	1.15071	1
6 5 2023 HONO	HONO	SWE	SWE	858	2134	3283	0.26134633	6	5	1	1	Jan	2023	8.733333333	15.76666667	7.027698801	12	5.2064	57.68084	11.59186	56.73239407	12.40022438	6.95	7.733333333	14.76666667	15.56666667	NIGHT	6.951428571	23.20822334	0.796994712	1
13 5 2016 HONO	HONO	SWE	SWE	0	1	6	0	13	5	1	1	Jan	2016	8.733333333	15.76666667	7.027698801	1	3.9008	57.68084	11.59186	56.73239407	12.40022438	6.95	7.733333333	14.76666667	15.56666667	DAY	5.621428571	16.23257714	1.18285	0
22 5 2021 HONO	HONO	SWE	SWE	50	17	199	0.251256281	22	5	1	1	Jan	2021	8.733333333	15.76666667	7.027698801	7	9.561764706	57.68084	11.59186	56.73239407	12.40022438	6.95	7.733333333	14.76666667	15.56666667	NIGHT	5.915714286	17.65408714	1.2531	1
15 5 2018 HONO	HONO	SWE	SWE	2322	143	4279	0.542650152	15	5	1	1	Jan	2018	8.733333333	15.76666667	7.027698801	40	3.601342282	57.68084	11.59186	56.73239407	12.40022438	6.95	7.733333333	14.76666667	15.56666667	DUSK	5.698571429	18.57639857	1.15071	1
22 5 2022 HONO	HONO	SWE	SWE	226	286	1967	0.11489578	22	5	1	1	Jan	2022	8.733333333	15.76666667	7.027698801	37	4.447058824	57.68084	11.59186	56.73239407	12.40022438	6.95	7.733333333	14.76666667	15.56666667	NIGHT	9.44	23.56692886	1.076406973	1
22 5 2023 HONO	HONO	SWE	SWE	3005	2101	5671	0.529888908	22	5	1	1	Jan	2023	8.733333333	15.76666667	7.027698801	10	5.2064	57.68084	11.59186	56.73239407	12.40022438	6.95	7.733333333	14.76666667	15.56666667	NIGHT	6.951428571	23.20822334	0.796994712	1
13 5 2023 HONO	HONO	SWE	SWE	1337	3584	5296	0.252454683	13	5	1	1	Jan	2023	8.733333333	15.76666667	7.027698801	22	5.2064	57.68084	11.59186	56.73239407	12.40022438	6.95	7.733333333	14.76666667	15.56666667	DAY	6.951428571	23.20822334	0.796994712	1
16 5 2016 HONO	HONO	SWE	SWE	0	12	176	0	16	5	1	1	Jan	2016	8.733333333	15.76666667	7.027698801	6	3.9008	57.68084	11.59186	56.73239407	12.40022438	6.95	7.733333333	14.76666667	15.56666667	NIGHT	5.621428571	16.23257714	1.18285	0
10 5 2016 HONO	HONO	SWE	SWE	0	14	282	0	10	5	1	1	Jan	2016	8.733333333	15.76666667	7.027698801	9	3.9008	57.68084	11.59186	56.73239407	12.40022438	6.95	7.733333333	14.76666667	15.56666667	DAY	5.621428571	16.23257714	1.18285	0
10 5 2018 HONO	HONO	SWE	SWE	200	30	624	0.320512821	10	5	1	1	Jan	2018	8.733333333	15.76666667	7.027698801	15	3.601342282	57.68084	11.59186	56.73239407	12.40022438	6.95	7.733333333	14.76666667	15.56666667	DAY	5.698571429	18.57639857	1.15071	1
1 5 2023 HONO	HONO	SWE	SWE	2044	6532	9078	0.225159727	1	5	1	1	Jan	2023	8.733333333	15.76666667	7.027698801	6	5.2064	57.68084	11.59186	56.73239407	12.40022438	6.95	7.733333333	14.76666667	15.56666667	NIGHT	6.951428571	23.20822334	0.796994712	1
20 5 2021 HONO	HONO	SWE	SWE	99	53	175	0.565714286	20	5	1	1	Jan	2021	8.733333333	15.76666667	7.027698801	2	9.561764706	57.68084	11.59186	56.73239407	12.40022438	6.95	7.733333333	14.76666667	15.56666667	NIGHT	5.915714286	17.65408714	1.2531	1
15 5 2021 HONO	HONO	SWE	SWE	1495	3674	5444	0.274614254	15	5	1	1	Jan	2021	8.733333333	15.76666667	7.027698801	5	9.561764706	57.68084	11.59186	56.73239407	12.40022438	6.95	7.733333333	14.76666667	15.56666667	DUSK	5.915714286	17.65408714	1.2531	1
10 5 2023 HONO	HONO	SWE	SWE	33	1500	1708	0.019320843	10	5	1	1	Jan	2023	8.733333333	15.76666667	7.027698801	6	5.2064	57.68084	11.59186	56.73239407	12.40022438	6.95	7.733333333	14.76666667	15.56666667	DAY	6.951428571	23.20822334	0.796994712	1
13 5 2018 HONO	HONO	SWE	SWE	0	4	76	0	13	5	1	1	Jan	2018	8.733333333	15.76666667	7.027698801	3	3.601342282	57.68084	11.59186	56.73239407	12.40022438	6.95	7.733333333	14.76666667	15.56666667	DAY	5.698571429	18.57639857	1.15071	0
3 5 2016 HONO	HONO	SWE	SWE	375	22	759	0.494071146	3	5	1	1	Jan	2016	8.733333333	15.76666667	7.027698801	10	3.9008	57.68084	11.59186	56.73239407	12.40022438	6.95	7.733333333	14.76666667	15.56666667	NIGHT	5.621428571	16.23257714	1.18285	1
22 5 2017 HONO	HONO	SWE	SWE	952	116	3349	0.284263959	22	5	1	1	Jan	2017	8.733333333	15.76666667	7.027698801	42	4.405714286	57.68084	11.59186	56.73239407	12.40022438	6.95	7.733333333	14.76666667	15.56666667	NIGHT	5.261428571	21.89812143	1.51263	1
11 5 2018 HONO	HONO	SWE	SWE	158	16	307	0.51465798	11	5	1	1	Jan	2018	8.733333333	15.76666667	7.027698801	8	3.601342282	57.68084	11.59186	56.73239407	12.40022438	6.95	7.733333333	14.76666667	15.56666667	DAY	5.698571429	18.57639857	1.15071	1
5 5 2017 HONO	HONO	SWE	SWE	0	4	67	0	5	5	1	1	Jan	2017	8.733333333	15.76666667	7.027698801	2	4.405714286	57.68084	11.59186	56.73239407	12.40022438	6.95	7.733333333	14.76666667	15.56666667	NIGHT	5.261428571	21.89812143	1.51263	0
9 5 2017 HONO	HONO	SWE	SWE	137	9	217	0.631336406	9	5	1	1	Jan	2017	8.733333333	15.76666667	7.027698801	7	4.405714286	57.68084	11.59186	56.73239407	12.40022438	6.95	7.733333333	14.76666667	15.56666667	DAY	5.261428571	21.89812143	1.51263	1
16 5 2017 HONO	HONO	SWE	SWE	435	60	1841	0.236284628	16	5	1	1	Jan	2017	8.733333333	15.76666667	7.027698801	27	4.405714286	57.68084	11.59186	56.73239407	12.40022438	6.95	7.733333333	14.76666667	15.56666667	NIGHT	5.261428571	21.89812143	1.51263	1
9 5 2016 HONO	HONO	SWE	SWE	25	33	447	0.055928412	9	5	1	1	Jan	2016	8.733333333	15.76666667	7.027698801	16	3.9008	57.68084	11.59186	56.73239407	12.40022438	6.95	7.733333333	14.76666667	15.56666667	DAY	5.621428571	16.23257714	1.18285	1
18 5 2018 HONO	HONO	SWE	SWE	458	90	1753	0.2612664	18	5	1	1	Jan	2018	8.733333333	15.76666667	7.027698801	31	3.601342282	57.68084	11.59186	56.73239407	12.40022438	6.95	7.733333333	14.76666667	15.56666667	NIGHT	5.698571429	18.57639857	1.15071	1
20 5 2016 HONO	HONO	SWE	SWE	1015	75	2050	0.495121951	20	5	1	1	Jan	2016	8.733333333	15.76666667	7.027698801	24	3.9008	57.68084	11.59186	56.73239407	12.40022438	6.95	7.733333333	14.76666667	15.56666667	NIGHT	5.621428571	16.23257714	1.18285	1
18 5 2016 HONO	HONO	SWE	SWE	99	23	512	0.193359375	18	5	1	1	Jan	2016	8.733333333	15.76666667	7.027698801	16	3.9008	57.68084	11.59186	56.73239407	12.40022438	6.95	7.733333333	14.76666667	15.56666667	NIGHT	5.621428571	16.23257714	1.18285	1
23 5 2023 HONO	HONO	SWE	SWE	1905	1590	4327	0.44025884	23	5	1	1	Jan	2023	8.733333333	15.76666667	7.027698801	15	5.2064	57.68084	11.59186	56.73239407	12.40022438	6.95	7.733333333	14.76666667	15.56666667	NIGHT	6.951428571	23.20822334	0.796994712	1
15 5 2023 HONO	HONO	SWE	SWE	4602	14414	20569	0.223734746	15	5	1	1	Jan	2023	8.733333333	15.76666667	7.027698801	24	5.2064	57.68084	11.59186	56.73239407	12.40022438	6.95	7.733333333	14.76666667	15.56666667	DUSK	6.951428571	23.20822334	0.796994712	1
10 5 2017 HONO	HONO	SWE	SWE	0	2	50	0	10	5	1	1	Jan	2017	8.733333333	15.76666667	7.027698801	2	4.405714286	57.68084	11.59186	56.73239407	12.40022438	6.95	7.733333333	14.76666667	15.56666667	DAY	5.261428571	21.89812143	1.51263	0
7 5 2023 HONO	HONO	SWE	SWE	515	4571	5409	0.095211684	7	5	1	1	Jan	2023	8.733333333	15.76666667	7.027698801	1	5.2064	57.68084	11.59186	56.73239407	12.40022438	6.95	7.733333333	14.76666667	15.56666667	DAWN	6.951428571	23.20822334	0.796994712	1
23 5 2022 HONO	HONO	SWE	SWE	459	389	1163	0.39466896	23	5	1	1	Jan	2022	8.733333333	15.76666667	7.027698801	21	4.447058824	57.68084	11.59186	56.73239407	12.40022438	6.95	7.733333333	14.76666667	15.56666667	NIGHT	9.44	23.56692886	1.076406973	1
1 5 2018 HONO	HONO	SWE	SWE	0	16	202	0	1	5	1	1	Jan	2018	8.733333333	15.76666667	7.027698801	13	3.601342282	57.68084	11.59186	56.73239407	12.40022438	6.95	7.733333333	14.76666667	15.56666667	NIGHT	5.698571429	18.57639857	1.15071	0
8 5 2016 HONO	HONO	SWE	SWE	529	51	1226	0.431484502	8	5	1	1	Jan	2016	8.733333333	15.76666667	7.027698801	26	3.9008	57.68084	11.59186	56.73239407	12.40022438	6.95	7.733333333	14.76666667	15.56666667	DAY	5.621428571	16.23257714	1.18285	1
6 5 2022 HONO	HONO	SWE	SWE	186	176	455	0.408791209	6	5	1	1	Jan	2022	8.733333333	15.76666667	7.027698801	7	4.447058824	57.68084	11.59186	56.73239407	12.40022438	6.95	7.733333333	14.76666667	15.56666667	NIGHT	9.44	23.56692886	1.076406973	1
6 5 2017 HONO	HONO	SWE	SWE	54	18	326	0.165644172	6	5	1	1	Jan	2017	8.733333333	15.76666667	7.027698801	12	4.405714286	57.68084	11.59186	56.73239407	12.40022438	6.95	7.733333333	14.76666667	15.56666667	NIGHT	5.261428571	21.89812143	1.51263	1
1 5 2017 HONO	HONO	SWE	SWE	477	18	548	0.870437956	1	5	1	1	Jan	2017	8.733333333	15.76666667	7.027698801	11	4.405714286	57.68084	11.59186	56.73239407	12.40022438	6.95	7.733333333	14.76666667	15.56666667	NIGHT	5.261428571	21.89812143	1.51263	1
1 5 2022 HONO	HONO	SWE	SWE	1097	338	3347	0.3277562	1	5	1	1	Jan	2022	8.733333333	15.76666667	7.027698801	38	4.447058824	57.68084	11.59186	56.73239407	12.40022438	6.95	7.733333333	14.76666667	15.56666667	NIGHT	9.44	23.56692886	1.076406973	1
0 5 2023 HONO	HONO	SWE	SWE	2341	5705	8476	0.2761916	0	5	1	1	Jan	2023	8.733333333	15.76666667	7.027698801	2	5.2064	57.68084	11.59186	56.73239407	12.40022438	6.95	7.733333333	14.76666667	15.56666667	NIGHT	6.951428571	23.20822334	0.796994712	1
20 5 2018 HONO	HONO	SWE	SWE	103	38	822	0.125304136	20	5	1	1	Jan	2018	8.733333333	15.76666667	7.027698801	16	3.601342282	57.68084	11.59186	56.73239407	12.40022438	6.95	7.733333333	14.76666667	15.56666667	NIGHT	5.698571429	18.57639857	1.15071	1
11 5 2022 HONO	HONO	SWE	SWE	96	74	186	0.516129032	11	5	1	1	Jan	2022	8.733333333	15.76666667	7.027698801	1	4.447058824	57.68084	11.59186	56.73239407	12.40022438	6.95	7.733333333	14.76666667	15.56666667	DAY	9.44	23.56692886	1.076406973	1
14 5 2018 HONO	HONO	SWE	SWE	0	5	29	0	14	5	1	1	Jan	2018	8.733333333	15.76666667	7.027698801	2	3.601342282	57.68084	11.59186	56.73239407	12.40022438	6.95	7.733333333	14.76666667	15.56666667	DAY	5.698571429	18.57639857	1.15071	0
21 5 2017 HONO	HONO	SWE	SWE	1941	168	5051	0.384280341	21	5	1	1	Jan	2017	8.733333333	15.76666667	7.027698801	47	4.405714286	57.68084	11.59186	56.73239407	12.40022438	6.95	7.733333333	14.76666667	15.56666667	NIGHT	5.261428571	21.89812143	1.51263	1
21 5 2016 HONO	HONO	SWE	SWE	654	69	1512	0.432539683	21	5	1	1	Jan	2016	8.733333333	15.76666667	7.027698801	31	3.9008	57.68084	11.59186	56.73239407	12.40022438	6.95	7.733333333	14.76666667	15.56666667	NIGHT	5.621428571	16.23257714	1.18285	1
19 5 2017 HONO	HONO	SWE	SWE	682	62	1608	0.424129353	19	5	1	1	Jan	2017	8.733333333	15.76666667	7.027698801	34	4.405714286	57.68084	11.59186	56.73239407	12.40022438	6.95	7.733333333	14.76666667	15.56666667	NIGHT	5.261428571	21.89812143	1.51263	1
18 5 2022 HONO	HONO	SWE	SWE	140	37	554	0.252707581	18	5	1	1	Jan	2022	8.733333333	15.76666667	7.027698801	21	4.447058824	57.68084	11.59186	56.73239407	12.40022438	6.95	7.733333333	14.76666667	15.56666667	NIGHT	9.44	23.56692886	1.076406973	1
20 5 2022 HONO	HONO	SWE	SWE	265	109	442	0.599547511	20	5	1	1	Jan	2022	8.733333333	15.76666667	7.027698801	8	4.447058824	57.68084	11.59186	56.73239407	12.40022438	6.95	7.733333333	14.76666667	15.56666667	NIGHT	9.44	23.56692886	1.076406973	1
19 5 2016 HONO	HONO	SWE	SWE	585	38	1049	0.557673975	19	5	1	1	Jan	2016	8.733333333	15.76666667	7.027698801	13	3.9008	57.68084	11.59186	56.73239407	12.40022438	6.95	7.733333333	14.76666667	15.56666667	NIGHT	5.621428571	16.23257714	1.18285	1
17 5 2017 HONO	HONO	SWE	SWE	667	63	1774	0.375986471	17	5	1	1	Jan	2017	8.733333333	15.76666667	7.027698801	31	4.405714286	57.68084	11.59186	56.73239407	12.40022438	6.95	7.733333333	14.76666667	15.56666667	NIGHT	5.261428571	21.89812143	1.51263	1
15 5 2017 HONO	HONO	SWE	SWE	65	12	218	0.298165138	15	5	1	1	Jan	2017	8.733333333	15.76666667	7.027698801	8	4.405714286	57.68084	11.59186	56.73239407	12.40022438	6.95	7.733333333	14.76666667	15.56666667	DUSK	5.261428571	21.89812143	1.51263	1
17 5 2023 HONO	HONO	SWE	SWE	1529	4601	7128	0.214506173	17	5	1	1	Jan	2023	8.733333333	15.76666667	7.027698801	23	5.2064	57.68084	11.59186	56.73239407	12.40022438	6.95	7.733333333	14.76666667	15.56666667	NIGHT	6.951428571	23.20822334	0.796994712	1
17 5 2016 HONO	HONO	SWE	SWE	372	14	568	0.654929577	17	5	1	1	Jan	2016	8.733333333	15.76666667	7.027698801	4	3.9008	57.68084	11.59186	56.73239407	12.40022438	6.95	7.733333333	14.76666667	15.56666667	NIGHT	5.621428571	16.23257714	1.18285	1
0 5 2018 HONO	HONO	SWE	SWE	241	28	511	0.471624266	0	5	1	1	Jan	2018	8.733333333	15.76666667	7.027698801	20	3.601342282	57.68084	11.59186	56.73239407	12.40022438	6.95	7.733333333	14.76666667	15.56666667	NIGHT	5.698571429	18.57639857	1.15071	1
17 5 2018 HONO	HONO	SWE	SWE	248	77	1294	0.191653787	17	5	1	1	Jan	2018	8.733333333	15.76666667	7.027698801	34	3.601342282	57.68084	11.59186	56.73239407	12.40022438	6.95	7.733333333	14.76666667	15.56666667	NIGHT	5.698571429	18.57639857	1.15071	1
0 5 2022 HONO	HONO	SWE	SWE	205	83	772	0.265544041	0	5	1	1	Jan	2022	8.733333333	15.76666667	7.027698801	20	4.447058824	57.68084	11.59186	56.73239407	12.40022438	6.95	7.733333333	14.76666667	15.56666667	NIGHT	9.44	23.56692886	1.076406973	1
22 5 2018 HONO	HONO	SWE	SWE	132	78	1636	0.080684597	22	5	1	1	Jan	2018	8.733333333	15.76666667	7.027698801	29	3.601342282	57.68084	11.59186	56.73239407	12.40022438	6.95	7.733333333	14.76666667	15.56666667	NIGHT	5.698571429	18.57639857	1.15071	1
2 5 2022 HONO	HONO	SWE	SWE	120	151	1192	0.100671141	2	5	1	1	Jan	2022	8.733333333	15.76666667	7.027698801	23	4.447058824	57.68084	11.59186	56.73239407	12.40022438	6.95	7.733333333	14.76666667	15.56666667	NIGHT	9.44	23.56692886	1.076406973	1
0 5 2017 HONO	HONO	SWE	SWE	168	9	206	0.815533981	0	5	1	1	Jan	2017	8.733333333	15.76666667	7.027698801	8	4.405714286	57.68084	11.59186	56.73239407	12.40022438	6.95	7.733333333	14.76666667	15.56666667	NIGHT	5.261428571	21.89812143	1.51263	1
16 5 2018 HONO	HONO	SWE	SWE	979	117	2430	0.402880658	16	5	1	1	Jan	2018	8.733333333	15.76666667	7.027698801	42	3.601342282	57.68084	11.59186	56.73239407	12.40022438	6.95	7.733333333	14.76666667	15.56666667	NIGHT	5.698571429	18.57639857	1.15071	1
18 5 2023 HONO	HONO	SWE	SWE	4050	9569	14247	0.284270373	18	5	1	1	Jan	2023	8.733333333	15.76666667	7.027698801	8	5.2064	57.68084	11.59186	56.73239407	12.40022438	6.95	7.733333333	14.76666667	15.56666667	NIGHT	6.951428571	23.20822334	0.796994712	1
20 5 2017 HONO	HONO	SWE	SWE	115	50	1075	0.106976744	20	5	1	1	Jan	2017	8.733333333	15.76666667	7.027698801	30	4.405714286	57.68084	11.59186	56.73239407	12.40022438	6.95	7.733333333	14.76666667	15.56666667	NIGHT	5.261428571	21.89812143	1.51263	1
2 5 2023 HONO	HONO	SWE	SWE	1384	3283	5625	0.246044444	2	5	1	1	Jan	2023	8.733333333	15.76666667	7.027698801	15	5.2064	57.68084	11.59186	56.73239407	12.40022438	6.95	7.733333333	14.76666667	15.56666667	NIGHT	6.951428571	23.20822334	0.796994712	1
17 5 2021 HONO	HONO	SWE	SWE	2440	1883	4610	0.529284165	17	5	1	1	Jan	2021	8.733333333	15.76666667	7.027698801	7	9.561764706	57.68084	11.59186	56.73239407	12.40022438	6.95	7.733333333	14.76666667	15.56666667	NIGHT	5.915714286	17.65408714	1.2531	1
6 5 2018 HONO	HONO	SWE	SWE	179	10	254	0.704724409	6	5	1	1	Jan	2018	8.733333333	15.76666667	7.027698801	5	3.601342282	57.68084	11.59186	56.73239407	12.40022438	6.95	7.733333333	14.76666667	15.56666667	NIGHT	5.698571429	18.57639857	1.15071	1
20 5 2023 HONO	HONO	SWE	SWE	2043	3183	5469	0.373560066	20	5	1	1	Jan	2023	8.733333333	15.76666667	7.027698801	4	5.2064	57.68084	11.59186	56.73239407	12.40022438	6.95	7.733333333	14.76666667	15.56666667	NIGHT	6.951428571	23.20822334	0.796994712	1
2 5 2017 HONO	HONO	SWE	SWE	330	20	458	0.720524017	2	5	1	1	Jan	2017	8.733333333	15.76666667	7.027698801	14	4.405714286	57.68084	11.59186	56.73239407	12.40022438	6.95	7.733333333	14.76666667	15.56666667	NIGHT	5.261428571	21.89812143	1.51263	1
0 5 2016 HONO	HONO	SWE	SWE	1053	46	1386	0.75974026	0	5	1	1	Jan	2016	8.733333333	15.76666667	7.027698801	20	3.9008	57.68084	11.59186	56.73239407	12.40022438	6.95	7.733333333	14.76666667	15.56666667	NIGHT	5.621428571	16.23257714	1.18285	1
4 5 2018 HONO	HONO	SWE	SWE	47	10	133	0.353383459	4	5	1	1	Jan	2018	8.733333333	15.76666667	7.027698801	7	3.601342282	57.68084	11.59186	56.73239407	12.40022438	6.95	7.733333333	14.76666667	15.56666667	NIGHT	5.698571429	18.57639857	1.15071	1
14 5 2023 HONO	HONO	SWE	SWE	1230	5090	6704	0.183472554	14	5	1	1	Jan	2023	8.733333333	15.76666667	7.027698801	16	5.2064	57.68084	11.59186	56.73239407	12.40022438	6.95	7.733333333	14.76666667	15.56666667	DAY	6.951428571	23.20822334	0.796994712	1
4 5 2017 HONO	HONO	SWE	SWE	219	17	286	0.765734266	4	5	1	1	Jan	2017	8.733333333	15.76666667	7.027698801	8	4.405714286	57.68084	11.59186	56.73239407	12.40022438	6.95	7.733333333	14.76666667	15.56666667	NIGHT	5.261428571	21.89812143	1.51263	1
12 5 2023 HONO	HONO	SWE	SWE	76	864	1020	0.074509804	12	5	1	1	Jan	2023	8.733333333	15.76666667	7.027698801	3	5.2064	57.68084	11.59186	56.73239407	12.40022438	6.95	7.733333333	14.76666667	15.56666667	DAY	6.951428571	23.20822334	0.796994712	1
19 5 2018 HONO	HONO	SWE	SWE	2013	168	4117	0.488948263	19	5	1	1	Jan	2018	8.733333333	15.76666667	7.027698801	35	3.601342282	57.68084	11.59186	56.73239407	12.40022438	6.95	7.733333333	14.76666667	15.56666667	NIGHT	5.698571429	18.57639857	1.15071	1
23 5 2016 HONO	HONO	SWE	SWE	83	9	128	0.6484375	23	5	1	1	Jan	2016	8.733333333	15.76666667	7.027698801	6	3.9008	57.68084	11.59186	56.73239407	12.40022438	6.95	7.733333333	14.76666667	15.56666667	NIGHT	5.621428571	16.23257714	1.18285	1
18 5 2017 HONO	HONO	SWE	SWE	40	28	570	0.070175439	18	5	1	1	Jan	2017	8.733333333	15.76666667	7.027698801	17	4.405714286	57.68084	11.59186	56.73239407	12.40022438	6.95	7.733333333	14.76666667	15.56666667	NIGHT	5.261428571	21.89812143	1.51263	1
6 5 2016 HONO	HONO	SWE	SWE	160	11	284	0.563380282	6	5	1	1	Jan	2016	8.733333333	15.76666667	7.027698801	10	3.9008	57.68084	11.59186	56.73239407	12.40022438	6.95	7.733333333	14.76666667	15.56666667	NIGHT	5.621428571	16.23257714	1.18285	1
2 5 2016 HONO	HONO	SWE	SWE	688	47	1164	0.591065292	2	5	1	1	Jan	2016	8.733333333	15.76666667	7.027698801	13	3.9008	57.68084	11.59186	56.73239407	12.40022438	6.95	7.733333333	14.76666667	15.56666667	NIGHT	5.621428571	16.23257714	1.18285	1
8 5 2016 LISEA4	LISEA4	FRA	FRASOUTH	7	62	69	0.101449275	8	5	1	1	Jan	2016	8.516666667	17.46666667	8.954144836	6	13.356	44.59833	1.45333	44.59581743	1.37568293	6.966666667	7.516666667	16.46666667	17.01666667	DAY	14.56285714	35.06053543	1.511215602	1
15 5 2016 LISEA4	LISEA4	FRA	FRASOUTH	1	19	20	0.05	15	5	1	1	Jan	2016	8.516666667	17.46666667	8.954144836	1	13.356	44.59833	1.45333	44.59581743	1.37568293	6.966666667	7.516666667	16.46666667	17.01666667	DAY	14.56285714	35.06053543	1.511215602	1
18 5 2016 LISEA4	LISEA4	FRA	FRASOUTH	1	12	13	0.076923077	18	5	1	1	Jan	2016	8.516666667	17.46666667	8.954144836	1	13.356	44.59833	1.45333	44.59581743	1.37568293	6.966666667	7.516666667	16.46666667	17.01666667	NIGHT	14.56285714	35.06053543	1.511215602	1
12 5 2016 LISEA4	LISEA4	FRA	FRASOUTH	3	27	30	0.1	12	5	1	1	Jan	2016	8.516666667	17.46666667	8.954144836	2	13.356	44.59833	1.45333	44.59581743	1.37568293	6.966666667	7.516666667	16.46666667	17.01666667	DAY	14.56285714	35.06053543	1.511215602	1
7 5 2016 LISEA4	LISEA4	FRA	FRASOUTH	1	13	14	0.071428571	7	5	1	1	Jan	2016	8.516666667	17.46666667	8.954144836	1	13.356	44.59833	1.45333	44.59581743	1.37568293	6.966666667	7.516666667	16.46666667	17.01666667	DAWN	14.56285714	35.06053543	1.511215602	1
13 5 2016 LISEA4	LISEA4	FRA	FRASOUTH	3	87	191	0.015706806	13	5	1	1	Jan	2016	8.516666667	17.46666667	8.954144836	2	13.356	44.59833	1.45333	44.59581743	1.37568293	6.966666667	7.516666667	16.46666667	17.01666667	DAY	14.56285714	35.06053543	1.511215602	1
4 5 2016 LISEA4	LISEA4	FRA	FRASOUTH	9	163	203	0.044334975	4	5	1	1	Jan	2016	8.516666667	17.46666667	8.954144836	6	13.356	44.59833	1.45333	44.59581743	1.37568293	6.966666667	7.516666667	16.46666667	17.01666667	NIGHT	14.56285714	35.06053543	1.511215602	1
10 5 2016 LISEA4	LISEA4	FRA	FRASOUTH	4	80	84	0.047619048	10	5	1	1	Jan	2016	8.516666667	17.46666667	8.954144836	2	13.356	44.59833	1.45333	44.59581743	1.37568293	6.966666667	7.516666667	16.46666667	17.01666667	DAY	14.56285714	35.06053543	1.511215602	1
9 5 2016 LISEA4	LISEA4	FRA	FRASOUTH	4	132	151	0.026490066	9	5	1	1	Jan	2016	8.516666667	17.46666667	8.954144836	3	13.356	44.59833	1.45333	44.59581743	1.37568293	6.966666667	7.516666667	16.46666667	17.01666667	DAY	14.56285714	35.06053543	1.511215602	1
14 5 2016 LISEA4	LISEA4	FRA	FRASOUTH	4	24	28	0.142857143	14	5	1	1	Jan	2016	8.516666667	17.46666667	8.954144836	4	13.356	44.59833	1.45333	44.59581743	1.37568293	6.966666667	7.516666667	16.46666667	17.01666667	DAY	14.56285714	35.06053543	1.511215602	1
22 5 2016 LISEA4	LISEA4	FRA	FRASOUTH	6	25	113	0.053097345	22	5	1	1	Jan	2016	8.516666667	17.46666667	8.954144836	2	13.356	44.59833	1.45333	44.59581743	1.37568293	6.966666667	7.516666667	16.46666667	17.01666667	NIGHT	14.56285714	35.06053543	1.511215602	1
8 5 2020 LMIDD1	LMIDD1	SWE	SWE	776	992	1849	0.419686317	8	5	1	1	Jan	2020	8.733333333	15.76666667	7.027698801	3	4.23125	56.98736	11.91983	56.73239407	12.40022438	6.95	7.733333333	14.76666667	15.56666667	DAY	6.904285714	21.38868	1.28509	1
8 5 2023 LMIDD1	LMIDD1	SWE	SWE	174	682	901	0.193118757	8	5	1	1	Jan	2023	8.733333333	15.76666667	7.027698801	4	5.342105263	56.98736	11.91983	56.73239407	12.40022438	6.95	7.733333333	14.76666667	15.56666667	DAY	6.951428571	23.20822334	0.796994712	1
9 5 2021 LMIDD1	LMIDD1	SWE	SWE	230	627	930	0.247311828	9	5	1	1	Jan	2021	8.733333333	15.76666667	7.027698801	13	6.345454545	56.98736	11.91983	56.73239407	12.40022438	6.95	7.733333333	14.76666667	15.56666667	DAY	5.915714286	17.65408714	1.2531	1
9 5 2020 LMIDD1	LMIDD1	SWE	SWE	35	24	64	0.546875	9	5	1	1	Jan	2020	8.733333333	15.76666667	7.027698801	2	4.23125	56.98736	11.91983	56.73239407	12.40022438	6.95	7.733333333	14.76666667	15.56666667	DAY	6.904285714	21.38868	1.28509	1
8 5 2021 LMIDD1	LMIDD1	SWE	SWE	980	2472	3584	0.2734375	8	5	1	1	Jan	2021	8.733333333	15.76666667	7.027698801	37	6.345454545	56.98736	11.91983	56.73239407	12.40022438	6.95	7.733333333	14.76666667	15.56666667	DAY	5.915714286	17.65408714	1.2531	1
23 5 2020 LMIDD1	LMIDD1	SWE	SWE	431	370	830	0.519277108	23	5	1	1	Jan	2020	8.733333333	15.76666667	7.027698801	1	4.23125	56.98736	11.91983	56.73239407	12.40022438	6.95	7.733333333	14.76666667	15.56666667	NIGHT	6.904285714	21.38868	1.28509	1
6 5 2020 LMIDD1	LMIDD1	SWE	SWE	777	814	1658	0.468636912	6	5	1	1	Jan	2020	8.733333333	15.76666667	7.027698801	19	4.23125	56.98736	11.91983	56.73239407	12.40022438	6.95	7.733333333	14.76666667	15.56666667	NIGHT	6.904285714	21.38868	1.28509	1
21 5 2021 LMIDD1	LMIDD1	SWE	SWE	1227	649	1934	0.634436401	21	5	1	1	Jan	2021	8.733333333	15.76666667	7.027698801	18	6.345454545	56.98736	11.91983	56.73239407	12.40022438	6.95	7.733333333	14.76666667	15.56666667	NIGHT	5.915714286	17.65408714	1.2531	1
7 5 2022 LMIDD1	LMIDD1	SWE	SWE	752	358	1156	0.650519031	7	5	1	1	Jan	2022	8.733333333	15.76666667	7.027698801	3	8.255555556	56.98736	11.91983	56.73239407	12.40022438	6.95	7.733333333	14.76666667	15.56666667	DAWN	9.44	23.56692886	1.076406973	1
14 5 2020 LMIDD1	LMIDD1	SWE	SWE	35	522	581	0.060240964	14	5	1	1	Jan	2020	8.733333333	15.76666667	7.027698801	6	4.23125	56.98736	11.91983	56.73239407	12.40022438	6.95	7.733333333	14.76666667	15.56666667	DAY	6.904285714	21.38868	1.28509	1
10 5 2020 LMIDD1	LMIDD1	SWE	SWE	358	337	718	0.498607242	10	5	1	1	Jan	2020	8.733333333	15.76666667	7.027698801	5	4.23125	56.98736	11.91983	56.73239407	12.40022438	6.95	7.733333333	14.76666667	15.56666667	DAY	6.904285714	21.38868	1.28509	1
19 5 2020 LMIDD1	LMIDD1	SWE	SWE	4	196	213	0.018779343	19	5	1	1	Jan	2020	8.733333333	15.76666667	7.027698801	5	4.23125	56.98736	11.91983	56.73239407	12.40022438	6.95	7.733333333	14.76666667	15.56666667	NIGHT	6.904285714	21.38868	1.28509	1
11 5 2020 LMIDD1	LMIDD1	SWE	SWE	257	780	1097	0.234275296	11	5	1	1	Jan	2020	8.733333333	15.76666667	7.027698801	2	4.23125	56.98736	11.91983	56.73239407	12.40022438	6.95	7.733333333	14.76666667	15.56666667	DAY	6.904285714	21.38868	1.28509	1
21 5 2020 LMIDD1	LMIDD1	SWE	SWE	106	500	650	0.163076923	21	5	1	1	Jan	2020	8.733333333	15.76666667	7.027698801	4	4.23125	56.98736	11.91983	56.73239407	12.40022438	6.95	7.733333333	14.76666667	15.56666667	NIGHT	6.904285714	21.38868	1.28509	1
4 5 2020 LMIDD1	LMIDD1	SWE	SWE	16	191	219	0.073059361	4	5	1	1	Jan	2020	8.733333333	15.76666667	7.027698801	3	4.23125	56.98736	11.91983	56.73239407	12.40022438	6.95	7.733333333	14.76666667	15.56666667	NIGHT	6.904285714	21.38868	1.28509	1
18 5 2023 LONG	LONG	IRL	RWB	0	38	42	0	18	5	1	1	Jan	2023	8.433333333	16.46666667	8.020544245	4	9.704878049	51.49866	9.53891	51.4785177	9.493447384	6.783333333	7.433333333	15.45	16.11666667	NIGHT	9.04	34.46800232	1.439166563	0
9 5 2022 LONG	LONG	IRL	RWB	0	24	25	0	9	5	1	1	Jan	2022	8.433333333	16.46666667	8.020544245	1	0	51.49866	9.53891	51.4785177	9.493447384	6.783333333	7.433333333	15.45	16.11666667	DAY	9.462857143	34.53499985	1.594766906	0
13 5 2022 LONG	LONG	IRL	RWB	173	158	345	0.501449275	13	5	1	1	Jan	2022	8.433333333	16.46666667	8.020544245	6	0	51.49866	9.53891	51.4785177	9.493447384	6.783333333	7.433333333	15.45	16.11666667	DAY	9.462857143	34.53499985	1.594766906	1
7 5 2022 LONG	LONG	IRL	RWB	0	6	7	0	7	5	1	1	Jan	2022	8.433333333	16.46666667	8.020544245	1	0	51.49866	9.53891	51.4785177	9.493447384	6.783333333	7.433333333	15.45	16.11666667	DAWN	9.462857143	34.53499985	1.594766906	0
15 5 2023 LONG	LONG	IRL	RWB	0	13	15	0	15	5	1	1	Jan	2023	8.433333333	16.46666667	8.020544245	2	9.704878049	51.49866	9.53891	51.4785177	9.493447384	6.783333333	7.433333333	15.45	16.11666667	DAY	9.04	34.46800232	1.439166563	0
11 5 2023 LONG	LONG	IRL	RWB	0	151	159	0	11	5	1	1	Jan	2023	8.433333333	16.46666667	8.020544245	5	9.704878049	51.49866	9.53891	51.4785177	9.493447384	6.783333333	7.433333333	15.45	16.11666667	DAY	9.04	34.46800232	1.439166563	0
9 5 2023 LONG	LONG	IRL	RWB	0	24	26	0	9	5	1	1	Jan	2023	8.433333333	16.46666667	8.020544245	1	9.704878049	51.49866	9.53891	51.4785177	9.493447384	6.783333333	7.433333333	15.45	16.11666667	DAY	9.04	34.46800232	1.439166563	0
19 5 2022 LONG	LONG	IRL	RWB	21	4	28	0.75	19	5	1	1	Jan	2022	8.433333333	16.46666667	8.020544245	1	0	51.49866	9.53891	51.4785177	9.493447384	6.783333333	7.433333333	15.45	16.11666667	NIGHT	9.462857143	34.53499985	1.594766906	1
14 5 2022 LONG	LONG	IRL	RWB	0	5	6	0	14	5	1	1	Jan	2022	8.433333333	16.46666667	8.020544245	1	0	51.49866	9.53891	51.4785177	9.493447384	6.783333333	7.433333333	15.45	16.11666667	DAY	9.462857143	34.53499985	1.594766906	0
10 5 2023 LONG	LONG	IRL	RWB	5	541	571	0.008756567	10	5	1	1	Jan	2023	8.433333333	16.46666667	8.020544245	10	9.704878049	51.49866	9.53891	51.4785177	9.493447384	6.783333333	7.433333333	15.45	16.11666667	DAY	9.04	34.46800232	1.439166563	1
12 5 2022 LONG	LONG	IRL	RWB	129	130	273	0.472527473	12	5	1	1	Jan	2022	8.433333333	16.46666667	8.020544245	5	0	51.49866	9.53891	51.4785177	9.493447384	6.783333333	7.433333333	15.45	16.11666667	DAY	9.462857143	34.53499985	1.594766906	1
11 5 2022 LONG	LONG	IRL	RWB	284	51	357	0.795518207	11	5	1	1	Jan	2022	8.433333333	16.46666667	8.020544245	2	0	51.49866	9.53891	51.4785177	9.493447384	6.783333333	7.433333333	15.45	16.11666667	DAY	9.462857143	34.53499985	1.594766906	1
9 5 2011 LS2	LS2	IRL	BHB	91	420	527	0.172675522	9	5	1	1	Jan	2011	8.65	16.18333333	7.531134806	0	6.741666667	54.2883	9.844767	54.29274934	9.88101823	6.933333333	7.666666667	15.18333333	15.91666667	DAY	8.935714286	34.98336714	1.990562694	1
11 5 2011 LS2	LS2	IRL	BHB	0	12	13	0	11	5	1	1	Jan	2011	8.65	16.18333333	7.531134806	0	6.741666667	54.2883	9.844767	54.29274934	9.88101823	6.933333333	7.666666667	15.18333333	15.91666667	DAY	8.935714286	34.98336714	1.990562694	0
23 5 2012 LS4	LS4	IRL	BHB	9	289	312	0.028846154	23	5	1	1	Jan	2012	8.65	16.18333333	7.531134806	6	9.442528736	54.306367	9.987667	54.29274934	9.88101823	6.933333333	7.666666667	15.18333333	15.91666667	NIGHT	9.737142857	35.31950857	0.393476524	1
6 5 2013 LS4	LS4	IRL	BHB	153	39	202	0.757425743	6	5	1	1	Jan	2013	8.65	16.18333333	7.531134806	6	7.455284553	54.306367	9.987667	54.29274934	9.88101823	6.933333333	7.666666667	15.18333333	15.91666667	NIGHT	9.634285714	34.59752571	2.618480759	1
17 5 2013 LS4	LS4	IRL	BHB	0	4	5	0	17	5	1	1	Jan	2013	8.65	16.18333333	7.531134806	1	7.455284553	54.306367	9.987667	54.29274934	9.88101823	6.933333333	7.666666667	15.18333333	15.91666667	NIGHT	9.634285714	34.59752571	2.618480759	0
3 5 2011 LS4	LS4	IRL	BHB	477	1833	2422	0.196944674	3	5	1	1	Jan	2011	8.65	16.18333333	7.531134806	23	8.279032258	54.306367	9.987667	54.29274934	9.88101823	6.933333333	7.666666667	15.18333333	15.91666667	NIGHT	8.935714286	34.98336714	1.990562694	1
14 5 2013 LS4	LS4	IRL	BHB	0	183	192	0	14	5	1	1	Jan	2013	8.65	16.18333333	7.531134806	5	7.455284553	54.306367	9.987667	54.29274934	9.88101823	6.933333333	7.666666667	15.18333333	15.91666667	DAY	9.634285714	34.59752571	2.618480759	0
5 5 2012 LS4	LS4	IRL	BHB	0	33	37	0	5	5	1	1	Jan	2012	8.65	16.18333333	7.531134806	4	9.442528736	54.306367	9.987667	54.29274934	9.88101823	6.933333333	7.666666667	15.18333333	15.91666667	NIGHT	9.737142857	35.31950857	0.393476524	0
23 5 2010 LS4	LS4	IRL	BHB	0	51	53	0	23	5	1	1	Jan	2010	8.65	16.18333333	7.531134806	1	8.153448276	54.306367	9.987667	54.29274934	9.88101823	6.933333333	7.666666667	15.18333333	15.91666667	NIGHT	9.024285714	34.89639143	1.014261527	0
3 5 2012 LS4	LS4	IRL	BHB	0	165	172	0	3	5	1	1	Jan	2012	8.65	16.18333333	7.531134806	3	9.442528736	54.306367	9.987667	54.29274934	9.88101823	6.933333333	7.666666667	15.18333333	15.91666667	NIGHT	9.737142857	35.31950857	0.393476524	0
3 5 2010 LS4	LS4	IRL	BHB	16	536	607	0.026359143	3	5	1	1	Jan	2010	8.65	16.18333333	7.531134806	13	8.153448276	54.306367	9.987667	54.29274934	9.88101823	6.933333333	7.666666667	15.18333333	15.91666667	NIGHT	9.024285714	34.89639143	1.014261527	1
20 5 2012 LS4	LS4	IRL	BHB	448	801	1309	0.342245989	20	5	1	1	Jan	2012	8.65	16.18333333	7.531134806	16	9.442528736	54.306367	9.987667	54.29274934	9.88101823	6.933333333	7.666666667	15.18333333	15.91666667	NIGHT	9.737142857	35.31950857	0.393476524	1
21 5 2010 LS4	LS4	IRL	BHB	0	116	123	0	21	5	1	1	Jan	2010	8.65	16.18333333	7.531134806	6	8.153448276	54.306367	9.987667	54.29274934	9.88101823	6.933333333	7.666666667	15.18333333	15.91666667	NIGHT	9.024285714	34.89639143	1.014261527	0
20 5 2013 LS4	LS4	IRL	BHB	45	256	317	0.141955836	20	5	1	1	Jan	2013	8.65	16.18333333	7.531134806	9	7.455284553	54.306367	9.987667	54.29274934	9.88101823	6.933333333	7.666666667	15.18333333	15.91666667	NIGHT	9.634285714	34.59752571	2.618480759	1
5 5 2013 LS4	LS4	IRL	BHB	0	9	10	0	5	5	1	1	Jan	2013	8.65	16.18333333	7.531134806	1	7.455284553	54.306367	9.987667	54.29274934	9.88101823	6.933333333	7.666666667	15.18333333	15.91666667	NIGHT	9.634285714	34.59752571	2.618480759	0
0 5 2011 LS4	LS4	IRL	BHB	0	341	367	0	0	5	1	1	Jan	2011	8.65	16.18333333	7.531134806	15	8.279032258	54.306367	9.987667	54.29274934	9.88101823	6.933333333	7.666666667	15.18333333	15.91666667	NIGHT	8.935714286	34.98336714	1.990562694	0
7 5 2013 LS4	LS4	IRL	BHB	0	144	158	0	7	5	1	1	Jan	2013	8.65	16.18333333	7.531134806	11	7.455284553	54.306367	9.987667	54.29274934	9.88101823	6.933333333	7.666666667	15.18333333	15.91666667	DAWN	9.634285714	34.59752571	2.618480759	0
3 5 2013 LS4	LS4	IRL	BHB	19	337	381	0.049868766	3	5	1	1	Jan	2013	8.65	16.18333333	7.531134806	6	7.455284553	54.306367	9.987667	54.29274934	9.88101823	6.933333333	7.666666667	15.18333333	15.91666667	NIGHT	9.634285714	34.59752571	2.618480759	1
23 5 2013 LS4	LS4	IRL	BHB	31	53	91	0.340659341	23	5	1	1	Jan	2013	8.65	16.18333333	7.531134806	2	7.455284553	54.306367	9.987667	54.29274934	9.88101823	6.933333333	7.666666667	15.18333333	15.91666667	NIGHT	9.634285714	34.59752571	2.618480759	1
12 5 2013 LS4	LS4	IRL	BHB	34	975	1092	0.031135531	12	5	1	1	Jan	2013	8.65	16.18333333	7.531134806	17	7.455284553	54.306367	9.987667	54.29274934	9.88101823	6.933333333	7.666666667	15.18333333	15.91666667	DAY	9.634285714	34.59752571	2.618480759	1
21 5 2012 LS4	LS4	IRL	BHB	674	545	1269	0.531126872	21	5	1	1	Jan	2012	8.65	16.18333333	7.531134806	14	9.442528736	54.306367	9.987667	54.29274934	9.88101823	6.933333333	7.666666667	15.18333333	15.91666667	NIGHT	9.737142857	35.31950857	0.393476524	1
1 5 2012 LS4	LS4	IRL	BHB	0	73	78	0	1	5	1	1	Jan	2012	8.65	16.18333333	7.531134806	4	9.442528736	54.306367	9.987667	54.29274934	9.88101823	6.933333333	7.666666667	15.18333333	15.91666667	NIGHT	9.737142857	35.31950857	0.393476524	0
1 5 2011 LS4	LS4	IRL	BHB	135	281	443	0.304740406	1	5	1	1	Jan	2011	8.65	16.18333333	7.531134806	16	8.279032258	54.306367	9.987667	54.29274934	9.88101823	6.933333333	7.666666667	15.18333333	15.91666667	NIGHT	8.935714286	34.98336714	1.990562694	1
18 5 2013 LS4	LS4	IRL	BHB	0	21	23	0	18	5	1	1	Jan	2013	8.65	16.18333333	7.531134806	2	7.455284553	54.306367	9.987667	54.29274934	9.88101823	6.933333333	7.666666667	15.18333333	15.91666667	NIGHT	9.634285714	34.59752571	2.618480759	0
4 5 2011 LS4	LS4	IRL	BHB	335	1265	1686	0.198695136	4	5	1	1	Jan	2011	8.65	16.18333333	7.531134806	17	8.279032258	54.306367	9.987667	54.29274934	9.88101823	6.933333333	7.666666667	15.18333333	15.91666667	NIGHT	8.935714286	34.98336714	1.990562694	1
10 5 2013 LS4	LS4	IRL	BHB	0	46	51	0	10	5	1	1	Jan	2013	8.65	16.18333333	7.531134806	3	7.455284553	54.306367	9.987667	54.29274934	9.88101823	6.933333333	7.666666667	15.18333333	15.91666667	DAY	9.634285714	34.59752571	2.618480759	0
11 5 2013 LS4	LS4	IRL	BHB	0	13	15	0	11	5	1	1	Jan	2013	8.65	16.18333333	7.531134806	2	7.455284553	54.306367	9.987667	54.29274934	9.88101823	6.933333333	7.666666667	15.18333333	15.91666667	DAY	9.634285714	34.59752571	2.618480759	0
7 5 2011 LS4	LS4	IRL	BHB	0	298	320	0	7	5	1	1	Jan	2011	8.65	16.18333333	7.531134806	4	8.279032258	54.306367	9.987667	54.29274934	9.88101823	6.933333333	7.666666667	15.18333333	15.91666667	DAWN	8.935714286	34.98336714	1.990562694	0
5 5 2011 LS4	LS4	IRL	BHB	0	148	159	0	5	5	1	1	Jan	2011	8.65	16.18333333	7.531134806	3	8.279032258	54.306367	9.987667	54.29274934	9.88101823	6.933333333	7.666666667	15.18333333	15.91666667	NIGHT	8.935714286	34.98336714	1.990562694	0
2 5 2011 LS4	LS4	IRL	BHB	307	483	812	0.378078818	2	5	1	1	Jan	2011	8.65	16.18333333	7.531134806	8	8.279032258	54.306367	9.987667	54.29274934	9.88101823	6.933333333	7.666666667	15.18333333	15.91666667	NIGHT	8.935714286	34.98336714	1.990562694	1
0 5 2013 LS4	LS4	IRL	BHB	96	874	1022	0.093933464	0	5	1	1	Jan	2013	8.65	16.18333333	7.531134806	19	7.455284553	54.306367	9.987667	54.29274934	9.88101823	6.933333333	7.666666667	15.18333333	15.91666667	NIGHT	9.634285714	34.59752571	2.618480759	1
13 5 2013 LS4	LS4	IRL	BHB	63	643	752	0.083776596	13	5	1	1	Jan	2013	8.65	16.18333333	7.531134806	17	7.455284553	54.306367	9.987667	54.29274934	9.88101823	6.933333333	7.666666667	15.18333333	15.91666667	DAY	9.634285714	34.59752571	2.618480759	1
16 5 2013 LS4	LS4	IRL	BHB	0	41	48	0	16	5	1	1	Jan	2013	8.65	16.18333333	7.531134806	4	7.455284553	54.306367	9.987667	54.29274934	9.88101823	6.933333333	7.666666667	15.18333333	15.91666667	NIGHT	9.634285714	34.59752571	2.618480759	0
16 5 2010 LS4	LS4	IRL	BHB	0	271	288	0	16	5	1	1	Jan	2010	8.65	16.18333333	7.531134806	2	8.153448276	54.306367	9.987667	54.29274934	9.88101823	6.933333333	7.666666667	15.18333333	15.91666667	NIGHT	9.024285714	34.89639143	1.014261527	0
20 5 2010 LS4	LS4	IRL	BHB	0	413	454	0	20	5	1	1	Jan	2010	8.65	16.18333333	7.531134806	14	8.153448276	54.306367	9.987667	54.29274934	9.88101823	6.933333333	7.666666667	15.18333333	15.91666667	NIGHT	9.024285714	34.89639143	1.014261527	0
6 5 2012 LS4	LS4	IRL	BHB	0	170	178	0	6	5	1	1	Jan	2012	8.65	16.18333333	7.531134806	5	9.442528736	54.306367	9.987667	54.29274934	9.88101823	6.933333333	7.666666667	15.18333333	15.91666667	NIGHT	9.737142857	35.31950857	0.393476524	0
18 5 2011 LS4	LS4	IRL	BHB	8	127	147	0.054421769	18	5	1	1	Jan	2011	8.65	16.18333333	7.531134806	3	8.279032258	54.306367	9.987667	54.29274934	9.88101823	6.933333333	7.666666667	15.18333333	15.91666667	NIGHT	8.935714286	34.98336714	1.990562694	1
19 5 2013 LS4	LS4	IRL	BHB	28	789	878	0.031890661	19	5	1	1	Jan	2013	8.65	16.18333333	7.531134806	22	7.455284553	54.306367	9.987667	54.29274934	9.88101823	6.933333333	7.666666667	15.18333333	15.91666667	NIGHT	9.634285714	34.59752571	2.618480759	1
4 5 2012 LS4	LS4	IRL	BHB	630	1558	2304	0.2734375	4	5	1	1	Jan	2012	8.65	16.18333333	7.531134806	28	9.442528736	54.306367	9.987667	54.29274934	9.88101823	6.933333333	7.666666667	15.18333333	15.91666667	NIGHT	9.737142857	35.31950857	0.393476524	1
11 5 2012 LS4	LS4	IRL	BHB	0	354	373	0	11	5	1	1	Jan	2012	8.65	16.18333333	7.531134806	8	9.442528736	54.306367	9.987667	54.29274934	9.88101823	6.933333333	7.666666667	15.18333333	15.91666667	DAY	9.737142857	35.31950857	0.393476524	0
18 5 2012 LS4	LS4	IRL	BHB	10	142	168	0.05952381	18	5	1	1	Jan	2012	8.65	16.18333333	7.531134806	13	9.442528736	54.306367	9.987667	54.29274934	9.88101823	6.933333333	7.666666667	15.18333333	15.91666667	NIGHT	9.737142857	35.31950857	0.393476524	1
19 5 2011 LS4	LS4	IRL	BHB	0	16	18	0	19	5	1	1	Jan	2011	8.65	16.18333333	7.531134806	2	8.279032258	54.306367	9.987667	54.29274934	9.88101823	6.933333333	7.666666667	15.18333333	15.91666667	NIGHT	8.935714286	34.98336714	1.990562694	0
19 5 2012 LS4	LS4	IRL	BHB	186	278	491	0.378818737	19	5	1	1	Jan	2012	8.65	16.18333333	7.531134806	15	9.442528736	54.306367	9.987667	54.29274934	9.88101823	6.933333333	7.666666667	15.18333333	15.91666667	NIGHT	9.737142857	35.31950857	0.393476524	1
17 5 2012 LS4	LS4	IRL	BHB	0	12	13	0	17	5	1	1	Jan	2012	8.65	16.18333333	7.531134806	1	9.442528736	54.306367	9.987667	54.29274934	9.88101823	6.933333333	7.666666667	15.18333333	15.91666667	NIGHT	9.737142857	35.31950857	0.393476524	0
22 5 2013 LS4	LS4	IRL	BHB	0	68	72	0	22	5	1	1	Jan	2013	8.65	16.18333333	7.531134806	1	7.455284553	54.306367	9.987667	54.29274934	9.88101823	6.933333333	7.666666667	15.18333333	15.91666667	NIGHT	9.634285714	34.59752571	2.618480759	0
21 5 2013 LS4	LS4	IRL	BHB	0	16	17	0	21	5	1	1	Jan	2013	8.65	16.18333333	7.531134806	1	7.455284553	54.306367	9.987667	54.29274934	9.88101823	6.933333333	7.666666667	15.18333333	15.91666667	NIGHT	9.634285714	34.59752571	2.618480759	0
10 5 2012 LS4	LS4	IRL	BHB	4	0	5	0.8	10	5	1	1	Jan	2012	8.65	16.18333333	7.531134806	1	9.442528736	54.306367	9.987667	54.29274934	9.88101823	6.933333333	7.666666667	15.18333333	15.91666667	DAY	9.737142857	35.31950857	0.393476524	1
22 5 2010 LS4	LS4	IRL	BHB	0	117	123	0	22	5	1	1	Jan	2010	8.65	16.18333333	7.531134806	6	8.153448276	54.306367	9.987667	54.29274934	9.88101823	6.933333333	7.666666667	15.18333333	15.91666667	NIGHT	9.024285714	34.89639143	1.014261527	0
12 5 2010 LS4	LS4	IRL	BHB	0	262	289	0	12	5	1	1	Jan	2010	8.65	16.18333333	7.531134806	4	8.153448276	54.306367	9.987667	54.29274934	9.88101823	6.933333333	7.666666667	15.18333333	15.91666667	DAY	9.024285714	34.89639143	1.014261527	0
14 5 2014 MAREE	MAREE	FRA	FRANORTH	0	4	5	0	14	5	1	1	Jan	2014	8.516666667	17	8.491422577	1	4.658333333	48.4	5.05333333	48.28875407	4.887576297	6.9	7.516666667	16	16.6	DAY	11.2	35.21269286	1.108090622	0
8 5 2022 NVSK4	NVSK4	SWE	SWE	846	1089	2011	0.420686226	8	5	1	1	Jan	2022	8.733333333	15.76666667	7.027698801	9	7.583333333	56.32758	12.40308	56.73239407	12.40022438	6.95	7.733333333	14.76666667	15.56666667	DAY	9.44	23.56692886	1.076406973	1
12 5 2020 NVSK4	NVSK4	SWE	SWE	5	0	6	0.833333333	12	5	1	1	Jan	2020	8.733333333	15.76666667	7.027698801	1	6.107692308	56.32758	12.40308	56.73239407	12.40022438	6.95	7.733333333	14.76666667	15.56666667	DAY	6.904285714	21.38868	1.28509	1
9 5 2022 NVSK4	NVSK4	SWE	SWE	748	338	1123	0.666073019	9	5	1	1	Jan	2022	8.733333333	15.76666667	7.027698801	2	7.583333333	56.32758	12.40308	56.73239407	12.40022438	6.95	7.733333333	14.76666667	15.56666667	DAY	9.44	23.56692886	1.076406973	1
16 5 2020 NVSK4	NVSK4	SWE	SWE	91	160	265	0.343396226	16	5	1	1	Jan	2020	8.733333333	15.76666667	7.027698801	3	6.107692308	56.32758	12.40308	56.73239407	12.40022438	6.95	7.733333333	14.76666667	15.56666667	NIGHT	6.904285714	21.38868	1.28509	1
10 5 2022 NVSK4	NVSK4	SWE	SWE	0	377	420	0	10	5	1	1	Jan	2022	8.733333333	15.76666667	7.027698801	17	7.583333333	56.32758	12.40308	56.73239407	12.40022438	6.95	7.733333333	14.76666667	15.56666667	DAY	9.44	23.56692886	1.076406973	0
13 5 2022 NVSK4	NVSK4	SWE	SWE	916	942	1921	0.476834982	13	5	1	1	Jan	2022	8.733333333	15.76666667	7.027698801	3	7.583333333	56.32758	12.40308	56.73239407	12.40022438	6.95	7.733333333	14.76666667	15.56666667	DAY	9.44	23.56692886	1.076406973	1
0 5 2020 NVSK4	NVSK4	SWE	SWE	0	35	39	0	0	5	1	1	Jan	2020	8.733333333	15.76666667	7.027698801	2	6.107692308	56.32758	12.40308	56.73239407	12.40022438	6.95	7.733333333	14.76666667	15.56666667	NIGHT	6.904285714	21.38868	1.28509	0
11 5 2023 NVSK6	NVSK6	SWE	SWE	99	408	540	0.183333333	11	5	1	1	Jan	2023	8.733333333	15.76666667	7.027698801	3	5.55	56.21727	12.49011	56.73239407	12.40022438	6.95	7.733333333	14.76666667	15.56666667	DAY	6.951428571	23.20822334	0.796994712	1
0 5 2021 SHERKIN	SHERKIN	IRL	RWB	16	0	18	0.888888889	0	5	1	1	Jan	2021	8.433333333	16.46666667	8.020544245	2	9.925454545	51.4613	9.440194	51.4785177	9.493447384	6.783333333	7.433333333	15.45	16.11666667	NIGHT	7.931428571	34.59491143	9.048257164	1
20 5 2021 SHERKIN	SHERKIN	IRL	RWB	78	0	87	0.896551724	20	5	1	1	Jan	2021	8.433333333	16.46666667	8.020544245	3	9.925454545	51.4613	9.440194	51.4785177	9.493447384	6.783333333	7.433333333	15.45	16.11666667	NIGHT	7.931428571	34.59491143	9.048257164	1
7 5 2021 SHERKIN	SHERKIN	IRL	RWB	224	7	239	0.937238494	7	5	1	1	Jan	2021	8.433333333	16.46666667	8.020544245	3	9.925454545	51.4613	9.440194	51.4785177	9.493447384	6.783333333	7.433333333	15.45	16.11666667	DAWN	7.931428571	34.59491143	9.048257164	1
6 5 2023 SHERKIN	SHERKIN	IRL	RWB	30	0	33	0.909090909	6	5	1	1	Jan	2023	8.433333333	16.46666667	8.020544245	3	10.975	51.4613	9.440194	51.4785177	9.493447384	6.783333333	7.433333333	15.45	16.11666667	NIGHT	9.04	34.46800232	1.439166563	1
22 5 2023 SHERKIN	SHERKIN	IRL	RWB	5	0	6	0.833333333	22	5	1	1	Jan	2023	8.433333333	16.46666667	8.020544245	1	10.975	51.4613	9.440194	51.4785177	9.493447384	6.783333333	7.433333333	15.45	16.11666667	NIGHT	9.04	34.46800232	1.439166563	1
0 6 2021 BALGO1	BALGO1	SWE	SWE	54	8	95	0.568421053	0	6	1	1	Jan	2021	8.733333333	15.8	7.062138998	4	5.232467532	57.17039	12.10915	56.73239407	12.40022438	6.933333333	7.733333333	14.8	15.58333333	NIGHT	5.915714286	17.65408714	1.2531	1
3 6 2022 BALGO1	BALGO1	SWE	SWE	143	56	871	0.164179104	3	6	1	1	Jan	2022	8.733333333	15.8	7.062138998	5	6.741269841	57.17039	12.10915	56.73239407	12.40022438	6.933333333	7.733333333	14.8	15.58333333	NIGHT	9.44	23.56692886	1.076406973	1
1 6 2020 BALGO1	BALGO1	SWE	SWE	12	83	149	0.080536913	1	6	1	1	Jan	2020	8.733333333	15.8	7.062138998	2	8.551315789	57.17039	12.10915	56.73239407	12.40022438	6.933333333	7.733333333	14.8	15.58333333	NIGHT	6.904285714	21.38868	1.28509	1
14 6 2020 BALGO1	BALGO1	SWE	SWE	10	1082	1899	0.005265929	14	6	1	1	Jan	2020	8.733333333	15.8	7.062138998	28	8.551315789	57.17039	12.10915	56.73239407	12.40022438	6.933333333	7.733333333	14.8	15.58333333	DAY	6.904285714	21.38868	1.28509	1
15 6 2020 BALGO1	BALGO1	SWE	SWE	449	891	1462	0.307113543	15	6	1	1	Jan	2020	8.733333333	15.8	7.062138998	6	8.551315789	57.17039	12.10915	56.73239407	12.40022438	6.933333333	7.733333333	14.8	15.58333333	DUSK	6.904285714	21.38868	1.28509	1
19 6 2020 BALGO1	BALGO1	SWE	SWE	1312	203	2099	0.625059552	19	6	1	1	Jan	2020	8.733333333	15.8	7.062138998	19	8.551315789	57.17039	12.10915	56.73239407	12.40022438	6.933333333	7.733333333	14.8	15.58333333	NIGHT	6.904285714	21.38868	1.28509	1
16 6 2021 BALGO1	BALGO1	SWE	SWE	1274	1036	2515	0.506560636	16	6	1	1	Jan	2021	8.733333333	15.8	7.062138998	3	5.232467532	57.17039	12.10915	56.73239407	12.40022438	6.933333333	7.733333333	14.8	15.58333333	NIGHT	5.915714286	17.65408714	1.2531	1
20 6 2020 BALGO1	BALGO1	SWE	SWE	0	416	543	0	20	6	1	1	Jan	2020	8.733333333	15.8	7.062138998	1	8.551315789	57.17039	12.10915	56.73239407	12.40022438	6.933333333	7.733333333	14.8	15.58333333	NIGHT	6.904285714	21.38868	1.28509	0
20 6 2022 BALGO1	BALGO1	SWE	SWE	259	54	896	0.2890625	20	6	1	1	Jan	2022	8.733333333	15.8	7.062138998	3	6.741269841	57.17039	12.10915	56.73239407	12.40022438	6.933333333	7.733333333	14.8	15.58333333	NIGHT	9.44	23.56692886	1.076406973	1
17 6 2021 BALGO1	BALGO1	SWE	SWE	280	528	1122	0.249554367	17	6	1	1	Jan	2021	8.733333333	15.8	7.062138998	9	5.232467532	57.17039	12.10915	56.73239407	12.40022438	6.933333333	7.733333333	14.8	15.58333333	NIGHT	5.915714286	17.65408714	1.2531	1
20 6 2021 BALGO1	BALGO1	SWE	SWE	375	301	818	0.458435208	20	6	1	1	Jan	2021	8.733333333	15.8	7.062138998	2	5.232467532	57.17039	12.10915	56.73239407	12.40022438	6.933333333	7.733333333	14.8	15.58333333	NIGHT	5.915714286	17.65408714	1.2531	1
12 6 2020 BALGO1	BALGO1	SWE	SWE	298	170	801	0.372034956	12	6	1	1	Jan	2020	8.733333333	15.8	7.062138998	16	8.551315789	57.17039	12.10915	56.73239407	12.40022438	6.933333333	7.733333333	14.8	15.58333333	DAY	6.904285714	21.38868	1.28509	1
17 6 2022 BALGO1	BALGO1	SWE	SWE	141	214	932	0.151287554	17	6	1	1	Jan	2022	8.733333333	15.8	7.062138998	4	6.741269841	57.17039	12.10915	56.73239407	12.40022438	6.933333333	7.733333333	14.8	15.58333333	NIGHT	9.44	23.56692886	1.076406973	1
9 6 2021 BALGO1	BALGO1	SWE	SWE	105	108	275	0.381818182	9	6	1	1	Jan	2021	8.733333333	15.8	7.062138998	3	5.232467532	57.17039	12.10915	56.73239407	12.40022438	6.933333333	7.733333333	14.8	15.58333333	DAY	5.915714286	17.65408714	1.2531	1
10 6 2021 BALGO1	BALGO1	SWE	SWE	201	221	869	0.231300345	10	6	1	1	Jan	2021	8.733333333	15.8	7.062138998	10	5.232467532	57.17039	12.10915	56.73239407	12.40022438	6.933333333	7.733333333	14.8	15.58333333	DAY	5.915714286	17.65408714	1.2531	1
8 6 2021 BALGO1	BALGO1	SWE	SWE	0	444	506	0	8	6	1	1	Jan	2021	8.733333333	15.8	7.062138998	2	5.232467532	57.17039	12.10915	56.73239407	12.40022438	6.933333333	7.733333333	14.8	15.58333333	DAY	5.915714286	17.65408714	1.2531	0
4 6 2020 BALGO1	BALGO1	SWE	SWE	800	1712	2772	0.288600289	4	6	1	1	Jan	2020	8.733333333	15.8	7.062138998	7	8.551315789	57.17039	12.10915	56.73239407	12.40022438	6.933333333	7.733333333	14.8	15.58333333	NIGHT	6.904285714	21.38868	1.28509	1
6 6 2021 BALGO1	BALGO1	SWE	SWE	457	891	1476	0.309620596	6	6	1	1	Jan	2021	8.733333333	15.8	7.062138998	2	5.232467532	57.17039	12.10915	56.73239407	12.40022438	6.933333333	7.733333333	14.8	15.58333333	NIGHT	5.915714286	17.65408714	1.2531	1
14 6 2021 BALGO1	BALGO1	SWE	SWE	262	675	1087	0.241030359	14	6	1	1	Jan	2021	8.733333333	15.8	7.062138998	1	5.232467532	57.17039	12.10915	56.73239407	12.40022438	6.933333333	7.733333333	14.8	15.58333333	DAY	5.915714286	17.65408714	1.2531	1
7 6 2020 BALGO1	BALGO1	SWE	SWE	718	3431	4499	0.15959102	7	6	1	1	Jan	2020	8.733333333	15.8	7.062138998	4	8.551315789	57.17039	12.10915	56.73239407	12.40022438	6.933333333	7.733333333	14.8	15.58333333	DAWN	6.904285714	21.38868	1.28509	1
23 6 2022 BALGO1	BALGO1	SWE	SWE	109	124	390	0.279487179	23	6	1	1	Jan	2022	8.733333333	15.8	7.062138998	5	6.741269841	57.17039	12.10915	56.73239407	12.40022438	6.933333333	7.733333333	14.8	15.58333333	NIGHT	9.44	23.56692886	1.076406973	1
18 6 2020 BALGO1	BALGO1	SWE	SWE	630	1547	2397	0.262828536	18	6	1	1	Jan	2020	8.733333333	15.8	7.062138998	4	8.551315789	57.17039	12.10915	56.73239407	12.40022438	6.933333333	7.733333333	14.8	15.58333333	NIGHT	6.904285714	21.38868	1.28509	1
17 6 2020 BALGO1	BALGO1	SWE	SWE	486	329	1074	0.452513966	17	6	1	1	Jan	2020	8.733333333	15.8	7.062138998	13	8.551315789	57.17039	12.10915	56.73239407	12.40022438	6.933333333	7.733333333	14.8	15.58333333	NIGHT	6.904285714	21.38868	1.28509	1
14 6 2022 BALGO1	BALGO1	SWE	SWE	191	77	630	0.303174603	14	6	1	1	Jan	2022	8.733333333	15.8	7.062138998	3	6.741269841	57.17039	12.10915	56.73239407	12.40022438	6.933333333	7.733333333	14.8	15.58333333	DAY	9.44	23.56692886	1.076406973	1
13 6 2020 BALGO1	BALGO1	SWE	SWE	20	195	895	0.022346369	13	6	1	1	Jan	2020	8.733333333	15.8	7.062138998	24	8.551315789	57.17039	12.10915	56.73239407	12.40022438	6.933333333	7.733333333	14.8	15.58333333	DAY	6.904285714	21.38868	1.28509	1
12 6 2022 BALGO1	BALGO1	SWE	SWE	426	194	641	0.664586583	12	6	1	1	Jan	2022	8.733333333	15.8	7.062138998	1	6.741269841	57.17039	12.10915	56.73239407	12.40022438	6.933333333	7.733333333	14.8	15.58333333	DAY	9.44	23.56692886	1.076406973	1
12 6 2021 BALGO1	BALGO1	SWE	SWE	75	189	1238	0.060581583	12	6	1	1	Jan	2021	8.733333333	15.8	7.062138998	19	5.232467532	57.17039	12.10915	56.73239407	12.40022438	6.933333333	7.733333333	14.8	15.58333333	DAY	5.915714286	17.65408714	1.2531	1
10 6 2020 BALGO1	BALGO1	SWE	SWE	514	1403	2113	0.243256034	10	6	1	1	Jan	2020	8.733333333	15.8	7.062138998	7	8.551315789	57.17039	12.10915	56.73239407	12.40022438	6.933333333	7.733333333	14.8	15.58333333	DAY	6.904285714	21.38868	1.28509	1
6 6 2020 BALGO1	BALGO1	SWE	SWE	1096	1661	2964	0.36977058	6	6	1	1	Jan	2020	8.733333333	15.8	7.062138998	2	8.551315789	57.17039	12.10915	56.73239407	12.40022438	6.933333333	7.733333333	14.8	15.58333333	NIGHT	6.904285714	21.38868	1.28509	1
23 6 2021 BALGO1	BALGO1	SWE	SWE	60	418	615	0.097560976	23	6	1	1	Jan	2021	8.733333333	15.8	7.062138998	7	5.232467532	57.17039	12.10915	56.73239407	12.40022438	6.933333333	7.733333333	14.8	15.58333333	NIGHT	5.915714286	17.65408714	1.2531	1
22 6 2020 BALGO1	BALGO1	SWE	SWE	34	45	204	0.166666667	22	6	1	1	Jan	2020	8.733333333	15.8	7.062138998	2	8.551315789	57.17039	12.10915	56.73239407	12.40022438	6.933333333	7.733333333	14.8	15.58333333	NIGHT	6.904285714	21.38868	1.28509	1
22 6 2022 BALGO1	BALGO1	SWE	SWE	935	959	2722	0.343497428	22	6	1	1	Jan	2022	8.733333333	15.8	7.062138998	6	6.741269841	57.17039	12.10915	56.73239407	12.40022438	6.933333333	7.733333333	14.8	15.58333333	NIGHT	9.44	23.56692886	1.076406973	1
11 6 2020 BALGO1	BALGO1	SWE	SWE	121	373	1047	0.11556829	11	6	1	1	Jan	2020	8.733333333	15.8	7.062138998	11	8.551315789	57.17039	12.10915	56.73239407	12.40022438	6.933333333	7.733333333	14.8	15.58333333	DAY	6.904285714	21.38868	1.28509	1
19 6 2021 BALGO1	BALGO1	SWE	SWE	322	337	1451	0.22191592	19	6	1	1	Jan	2021	8.733333333	15.8	7.062138998	4	5.232467532	57.17039	12.10915	56.73239407	12.40022438	6.933333333	7.733333333	14.8	15.58333333	NIGHT	5.915714286	17.65408714	1.2531	1
22 6 2021 BALGO1	BALGO1	SWE	SWE	152	95	587	0.258943782	22	6	1	1	Jan	2021	8.733333333	15.8	7.062138998	9	5.232467532	57.17039	12.10915	56.73239407	12.40022438	6.933333333	7.733333333	14.8	15.58333333	NIGHT	5.915714286	17.65408714	1.2531	1
11 6 2021 BALGO1	BALGO1	SWE	SWE	10	765	1312	0.007621951	11	6	1	1	Jan	2021	8.733333333	15.8	7.062138998	10	5.232467532	57.17039	12.10915	56.73239407	12.40022438	6.933333333	7.733333333	14.8	15.58333333	DAY	5.915714286	17.65408714	1.2531	1
21 6 2022 BALGO1	BALGO1	SWE	SWE	633	589	1719	0.368237347	21	6	1	1	Jan	2022	8.733333333	15.8	7.062138998	5	6.741269841	57.17039	12.10915	56.73239407	12.40022438	6.933333333	7.733333333	14.8	15.58333333	NIGHT	9.44	23.56692886	1.076406973	1
3 6 2023 CALF	CALF	IRL	RWB	0	37	41	0	3	6	1	1	Jan	2023	8.433333333	16.48333333	8.046587812	3	0	51.4756	9.5015	51.4785177	9.493447384	6.783333333	7.433333333	15.48333333	16.13333333	NIGHT	9.04	34.46800232	1.439166563	0
1 6 2022 CALF	CALF	IRL	RWB	5	64	79	0.063291139	1	6	1	1	Jan	2022	8.433333333	16.48333333	8.046587812	3	7.71025641	51.4756	9.5015	51.4785177	9.493447384	6.783333333	7.433333333	15.48333333	16.13333333	NIGHT	9.462857143	34.53499985	1.594766906	1
15 6 2023 CALF	CALF	IRL	RWB	14	38	57	0.245614035	15	6	1	1	Jan	2023	8.433333333	16.48333333	8.046587812	1	0	51.4756	9.5015	51.4785177	9.493447384	6.783333333	7.433333333	15.48333333	16.13333333	DAY	9.04	34.46800232	1.439166563	1
4 6 2023 CALF	CALF	IRL	RWB	4	90	99	0.04040404	4	6	1	1	Jan	2023	8.433333333	16.48333333	8.046587812	3	0	51.4756	9.5015	51.4785177	9.493447384	6.783333333	7.433333333	15.48333333	16.13333333	NIGHT	9.04	34.46800232	1.439166563	1
1 6 2023 CALF	CALF	IRL	RWB	0	12	13	0	1	6	1	1	Jan	2023	8.433333333	16.48333333	8.046587812	1	0	51.4756	9.5015	51.4785177	9.493447384	6.783333333	7.433333333	15.48333333	16.13333333	NIGHT	9.04	34.46800232	1.439166563	0
5 6 2022 CALF	CALF	IRL	RWB	0	56	60	0	5	6	1	1	Jan	2022	8.433333333	16.48333333	8.046587812	3	7.71025641	51.4756	9.5015	51.4785177	9.493447384	6.783333333	7.433333333	15.48333333	16.13333333	NIGHT	9.462857143	34.53499985	1.594766906	0
16 6 2023 CALF	CALF	IRL	RWB	159	39	207	0.768115942	16	6	1	1	Jan	2023	8.433333333	16.48333333	8.046587812	1	0	51.4756	9.5015	51.4785177	9.493447384	6.783333333	7.433333333	15.48333333	16.13333333	DUSK	9.04	34.46800232	1.439166563	1
0 6 2023 CALF	CALF	IRL	RWB	0	6	7	0	0	6	1	1	Jan	2023	8.433333333	16.48333333	8.046587812	1	0	51.4756	9.5015	51.4785177	9.493447384	6.783333333	7.433333333	15.48333333	16.13333333	NIGHT	9.04	34.46800232	1.439166563	0
6 6 2023 CALF	CALF	IRL	RWB	0	11	13	0	6	6	1	1	Jan	2023	8.433333333	16.48333333	8.046587812	2	0	51.4756	9.5015	51.4785177	9.493447384	6.783333333	7.433333333	15.48333333	16.13333333	NIGHT	9.04	34.46800232	1.439166563	0
7 6 2023 CALF	CALF	IRL	RWB	0	15	17	0	7	6	1	1	Jan	2023	8.433333333	16.48333333	8.046587812	2	0	51.4756	9.5015	51.4785177	9.493447384	6.783333333	7.433333333	15.48333333	16.13333333	DAWN	9.04	34.46800232	1.439166563	0
8 6 2020 FLAD2	FLAD2	SWE	SWE	504	1878	2507	0.201037096	8	6	1	1	Jan	2020	8.733333333	15.8	7.062138998	1	6.324	57.12561	11.75709	56.73239407	12.40022438	6.933333333	7.733333333	14.8	15.58333333	DAY	6.904285714	21.38868	1.28509	1
21 6 2020 FLAD2	FLAD2	SWE	SWE	883	180	1100	0.802727273	21	6	1	1	Jan	2020	8.733333333	15.8	7.062138998	1	6.324	57.12561	11.75709	56.73239407	12.40022438	6.933333333	7.733333333	14.8	15.58333333	NIGHT	6.904285714	21.38868	1.28509	1
8 6 2023 FLAD2	FLAD2	SWE	SWE	96	253	376	0.255319149	8	6	1	1	Jan	2023	8.733333333	15.8	7.062138998	1	4.327272727	57.12561	11.75709	56.73239407	12.40022438	6.933333333	7.733333333	14.8	15.58333333	DAY	6.951428571	23.20822334	0.796994712	1
4 6 2023 FLAD2	FLAD2	SWE	SWE	898	2258	3335	0.269265367	4	6	1	1	Jan	2023	8.733333333	15.8	7.062138998	4	4.327272727	57.12561	11.75709	56.73239407	12.40022438	6.933333333	7.733333333	14.8	15.58333333	NIGHT	6.951428571	23.20822334	0.796994712	1
16 6 2020 FLAD2	FLAD2	SWE	SWE	1379	1235	2710	0.508856089	16	6	1	1	Jan	2020	8.733333333	15.8	7.062138998	2	6.324	57.12561	11.75709	56.73239407	12.40022438	6.933333333	7.733333333	14.8	15.58333333	NIGHT	6.904285714	21.38868	1.28509	1
0 6 2023 HONO	HONO	SWE	SWE	3148	2079	5956	0.528542646	0	6	1	1	Jan	2023	8.733333333	15.8	7.062138998	25	5.2064	57.68084	11.59186	56.73239407	12.40022438	6.933333333	7.733333333	14.8	15.58333333	NIGHT	6.951428571	23.20822334	0.796994712	1
14 6 2016 HONO	HONO	SWE	SWE	1467	43	1864	0.787017167	14	6	1	1	Jan	2016	8.733333333	15.8	7.062138998	8	3.9008	57.68084	11.59186	56.73239407	12.40022438	6.933333333	7.733333333	14.8	15.58333333	DAY	5.621428571	16.23257714	1.18285	1
18 6 2023 HONO	HONO	SWE	SWE	2107	4409	8369	0.251762457	18	6	1	1	Jan	2023	8.733333333	15.8	7.062138998	39	5.2064	57.68084	11.59186	56.73239407	12.40022438	6.933333333	7.733333333	14.8	15.58333333	NIGHT	6.951428571	23.20822334	0.796994712	1
8 6 2017 HONO	HONO	SWE	SWE	191	16	393	0.486005089	8	6	1	1	Jan	2017	8.733333333	15.8	7.062138998	10	4.405714286	57.68084	11.59186	56.73239407	12.40022438	6.933333333	7.733333333	14.8	15.58333333	DAY	5.261428571	21.89812143	1.51263	1
20 6 2018 HONO	HONO	SWE	SWE	21	11	129	0.162790698	20	6	1	1	Jan	2018	8.733333333	15.8	7.062138998	8	3.601342282	57.68084	11.59186	56.73239407	12.40022438	6.933333333	7.733333333	14.8	15.58333333	NIGHT	5.698571429	18.57639857	1.15071	1
8 6 2018 HONO	HONO	SWE	SWE	157	13	323	0.486068111	8	6	1	1	Jan	2018	8.733333333	15.8	7.062138998	8	3.601342282	57.68084	11.59186	56.73239407	12.40022438	6.933333333	7.733333333	14.8	15.58333333	DAY	5.698571429	18.57639857	1.15071	1
7 6 2023 HONO	HONO	SWE	SWE	637	842	1627	0.391518132	7	6	1	1	Jan	2023	8.733333333	15.8	7.062138998	2	5.2064	57.68084	11.59186	56.73239407	12.40022438	6.933333333	7.733333333	14.8	15.58333333	DAWN	6.951428571	23.20822334	0.796994712	1
5 6 2021 HONO	HONO	SWE	SWE	2999	2882	6134	0.488914248	5	6	1	1	Jan	2021	8.733333333	15.8	7.062138998	1	9.561764706	57.68084	11.59186	56.73239407	12.40022438	6.933333333	7.733333333	14.8	15.58333333	NIGHT	5.915714286	17.65408714	1.2531	1
21 6 2023 HONO	HONO	SWE	SWE	1668	4012	6729	0.2478823	21	6	1	1	Jan	2023	8.733333333	15.8	7.062138998	33	5.2064	57.68084	11.59186	56.73239407	12.40022438	6.933333333	7.733333333	14.8	15.58333333	NIGHT	6.951428571	23.20822334	0.796994712	1
15 6 2023 HONO	HONO	SWE	SWE	653	1398	2843	0.22968695	15	6	1	1	Jan	2023	8.733333333	15.8	7.062138998	15	5.2064	57.68084	11.59186	56.73239407	12.40022438	6.933333333	7.733333333	14.8	15.58333333	DUSK	6.951428571	23.20822334	0.796994712	1
16 6 2023 HONO	HONO	SWE	SWE	3114	1996	10098	0.308377897	16	6	1	1	Jan	2023	8.733333333	15.8	7.062138998	56	5.2064	57.68084	11.59186	56.73239407	12.40022438	6.933333333	7.733333333	14.8	15.58333333	NIGHT	6.951428571	23.20822334	0.796994712	1
20 6 2016 HONO	HONO	SWE	SWE	222	22	420	0.528571429	20	6	1	1	Jan	2016	8.733333333	15.8	7.062138998	12	3.9008	57.68084	11.59186	56.73239407	12.40022438	6.933333333	7.733333333	14.8	15.58333333	NIGHT	5.621428571	16.23257714	1.18285	1
9 6 2017 HONO	HONO	SWE	SWE	788	39	1017	0.774827925	9	6	1	1	Jan	2017	8.733333333	15.8	7.062138998	14	4.405714286	57.68084	11.59186	56.73239407	12.40022438	6.933333333	7.733333333	14.8	15.58333333	DAY	5.261428571	21.89812143	1.51263	1
14 6 2018 HONO	HONO	SWE	SWE	198	8	245	0.808163265	14	6	1	1	Jan	2018	8.733333333	15.8	7.062138998	5	3.601342282	57.68084	11.59186	56.73239407	12.40022438	6.933333333	7.733333333	14.8	15.58333333	DAY	5.698571429	18.57639857	1.15071	1
17 6 2023 HONO	HONO	SWE	SWE	3149	4480	9688	0.325041288	17	6	1	1	Jan	2023	8.733333333	15.8	7.062138998	42	5.2064	57.68084	11.59186	56.73239407	12.40022438	6.933333333	7.733333333	14.8	15.58333333	NIGHT	6.951428571	23.20822334	0.796994712	1
17 6 2017 HONO	HONO	SWE	SWE	378	22	538	0.70260223	17	6	1	1	Jan	2017	8.733333333	15.8	7.062138998	11	4.405714286	57.68084	11.59186	56.73239407	12.40022438	6.933333333	7.733333333	14.8	15.58333333	NIGHT	5.261428571	21.89812143	1.51263	1
13 6 2018 HONO	HONO	SWE	SWE	0	3	20	0	13	6	1	1	Jan	2018	8.733333333	15.8	7.062138998	1	3.601342282	57.68084	11.59186	56.73239407	12.40022438	6.933333333	7.733333333	14.8	15.58333333	DAY	5.698571429	18.57639857	1.15071	0
14 6 2017 HONO	HONO	SWE	SWE	19	11	152	0.125	14	6	1	1	Jan	2017	8.733333333	15.8	7.062138998	6	4.405714286	57.68084	11.59186	56.73239407	12.40022438	6.933333333	7.733333333	14.8	15.58333333	DAY	5.261428571	21.89812143	1.51263	1
15 6 2018 HONO	HONO	SWE	SWE	1485	134	3034	0.489452868	15	6	1	1	Jan	2018	8.733333333	15.8	7.062138998	37	3.601342282	57.68084	11.59186	56.73239407	12.40022438	6.933333333	7.733333333	14.8	15.58333333	DUSK	5.698571429	18.57639857	1.15071	1
12 6 2023 HONO	HONO	SWE	SWE	1098	1243	2570	0.427237354	12	6	1	1	Jan	2023	8.733333333	15.8	7.062138998	4	5.2064	57.68084	11.59186	56.73239407	12.40022438	6.933333333	7.733333333	14.8	15.58333333	DAY	6.951428571	23.20822334	0.796994712	1
6 6 2016 HONO	HONO	SWE	SWE	159	4	190	0.836842105	6	6	1	1	Jan	2016	8.733333333	15.8	7.062138998	3	3.9008	57.68084	11.59186	56.73239407	12.40022438	6.933333333	7.733333333	14.8	15.58333333	NIGHT	5.621428571	16.23257714	1.18285	1
5 6 2022 HONO	HONO	SWE	SWE	1112	613	1857	0.598815293	5	6	1	1	Jan	2022	8.733333333	15.8	7.062138998	6	4.447058824	57.68084	11.59186	56.73239407	12.40022438	6.933333333	7.733333333	14.8	15.58333333	NIGHT	9.44	23.56692886	1.076406973	1
16 6 2016 HONO	HONO	SWE	SWE	2398	96	3913	0.612829031	16	6	1	1	Jan	2016	8.733333333	15.8	7.062138998	20	3.9008	57.68084	11.59186	56.73239407	12.40022438	6.933333333	7.733333333	14.8	15.58333333	NIGHT	5.621428571	16.23257714	1.18285	1
12 6 2017 HONO	HONO	SWE	SWE	178	17	365	0.487671233	12	6	1	1	Jan	2017	8.733333333	15.8	7.062138998	10	4.405714286	57.68084	11.59186	56.73239407	12.40022438	6.933333333	7.733333333	14.8	15.58333333	DAY	5.261428571	21.89812143	1.51263	1
13 6 2021 HONO	HONO	SWE	SWE	624	481	1239	0.503631961	13	6	1	1	Jan	2021	8.733333333	15.8	7.062138998	7	9.561764706	57.68084	11.59186	56.73239407	12.40022438	6.933333333	7.733333333	14.8	15.58333333	DAY	5.915714286	17.65408714	1.2531	1
6 6 2023 HONO	HONO	SWE	SWE	1125	1076	2421	0.464684015	6	6	1	1	Jan	2023	8.733333333	15.8	7.062138998	11	5.2064	57.68084	11.59186	56.73239407	12.40022438	6.933333333	7.733333333	14.8	15.58333333	NIGHT	6.951428571	23.20822334	0.796994712	1
1 6 2016 HONO	HONO	SWE	SWE	450	15	480	0.9375	1	6	1	1	Jan	2016	8.733333333	15.8	7.062138998	10	3.9008	57.68084	11.59186	56.73239407	12.40022438	6.933333333	7.733333333	14.8	15.58333333	NIGHT	5.621428571	16.23257714	1.18285	1
18 6 2021 HONO	HONO	SWE	SWE	361	233	796	0.453517588	18	6	1	1	Jan	2021	8.733333333	15.8	7.062138998	6	9.561764706	57.68084	11.59186	56.73239407	12.40022438	6.933333333	7.733333333	14.8	15.58333333	NIGHT	5.915714286	17.65408714	1.2531	1
0 6 2022 HONO	HONO	SWE	SWE	245	194	640	0.3828125	0	6	1	1	Jan	2022	8.733333333	15.8	7.062138998	11	4.447058824	57.68084	11.59186	56.73239407	12.40022438	6.933333333	7.733333333	14.8	15.58333333	NIGHT	9.44	23.56692886	1.076406973	1
5 6 2023 HONO	HONO	SWE	SWE	594	609	1370	0.433576642	5	6	1	1	Jan	2023	8.733333333	15.8	7.062138998	6	5.2064	57.68084	11.59186	56.73239407	12.40022438	6.933333333	7.733333333	14.8	15.58333333	NIGHT	6.951428571	23.20822334	0.796994712	1
16 6 2022 HONO	HONO	SWE	SWE	255	578	1657	0.153892577	16	6	1	1	Jan	2022	8.733333333	15.8	7.062138998	21	4.447058824	57.68084	11.59186	56.73239407	12.40022438	6.933333333	7.733333333	14.8	15.58333333	NIGHT	9.44	23.56692886	1.076406973	1
15 6 2022 HONO	HONO	SWE	SWE	113	206	684	0.165204678	15	6	1	1	Jan	2022	8.733333333	15.8	7.062138998	13	4.447058824	57.68084	11.59186	56.73239407	12.40022438	6.933333333	7.733333333	14.8	15.58333333	DUSK	9.44	23.56692886	1.076406973	1
15 6 2021 HONO	HONO	SWE	SWE	113	781	952	0.118697479	15	6	1	1	Jan	2021	8.733333333	15.8	7.062138998	1	9.561764706	57.68084	11.59186	56.73239407	12.40022438	6.933333333	7.733333333	14.8	15.58333333	DUSK	5.915714286	17.65408714	1.2531	1
0 6 2016 HONO	HONO	SWE	SWE	1437	46	1810	0.793922652	0	6	1	1	Jan	2016	8.733333333	15.8	7.062138998	29	3.9008	57.68084	11.59186	56.73239407	12.40022438	6.933333333	7.733333333	14.8	15.58333333	NIGHT	5.621428571	16.23257714	1.18285	1
9 6 2022 HONO	HONO	SWE	SWE	105	365	601	0.174708819	9	6	1	1	Jan	2022	8.733333333	15.8	7.062138998	9	4.447058824	57.68084	11.59186	56.73239407	12.40022438	6.933333333	7.733333333	14.8	15.58333333	DAY	9.44	23.56692886	1.076406973	1
17 6 2016 HONO	HONO	SWE	SWE	260	47	656	0.396341463	17	6	1	1	Jan	2016	8.733333333	15.8	7.062138998	11	3.9008	57.68084	11.59186	56.73239407	12.40022438	6.933333333	7.733333333	14.8	15.58333333	NIGHT	5.621428571	16.23257714	1.18285	1
7 6 2018 HONO	HONO	SWE	SWE	190	20	558	0.340501792	7	6	1	1	Jan	2018	8.733333333	15.8	7.062138998	5	3.601342282	57.68084	11.59186	56.73239407	12.40022438	6.933333333	7.733333333	14.8	15.58333333	DAWN	5.698571429	18.57639857	1.15071	1
2 6 2023 HONO	HONO	SWE	SWE	3085	4174	7794	0.395817295	2	6	1	1	Jan	2023	8.733333333	15.8	7.062138998	4	5.2064	57.68084	11.59186	56.73239407	12.40022438	6.933333333	7.733333333	14.8	15.58333333	NIGHT	6.951428571	23.20822334	0.796994712	1
10 6 2022 HONO	HONO	SWE	SWE	232	54	411	0.564476886	10	6	1	1	Jan	2022	8.733333333	15.8	7.062138998	4	4.447058824	57.68084	11.59186	56.73239407	12.40022438	6.933333333	7.733333333	14.8	15.58333333	DAY	9.44	23.56692886	1.076406973	1
11 6 2022 HONO	HONO	SWE	SWE	2170	779	3027	0.716881401	11	6	1	1	Jan	2022	8.733333333	15.8	7.062138998	1	4.447058824	57.68084	11.59186	56.73239407	12.40022438	6.933333333	7.733333333	14.8	15.58333333	DAY	9.44	23.56692886	1.076406973	1
5 6 2018 HONO	HONO	SWE	SWE	185	29	539	0.3432282	5	6	1	1	Jan	2018	8.733333333	15.8	7.062138998	12	3.601342282	57.68084	11.59186	56.73239407	12.40022438	6.933333333	7.733333333	14.8	15.58333333	NIGHT	5.698571429	18.57639857	1.15071	1
23 6 2018 HONO	HONO	SWE	SWE	452	49	927	0.487594391	23	6	1	1	Jan	2018	8.733333333	15.8	7.062138998	19	3.601342282	57.68084	11.59186	56.73239407	12.40022438	6.933333333	7.733333333	14.8	15.58333333	NIGHT	5.698571429	18.57639857	1.15071	1
3 6 2017 HONO	HONO	SWE	SWE	131	6	158	0.829113924	3	6	1	1	Jan	2017	8.733333333	15.8	7.062138998	2	4.405714286	57.68084	11.59186	56.73239407	12.40022438	6.933333333	7.733333333	14.8	15.58333333	NIGHT	5.261428571	21.89812143	1.51263	1
1 6 2018 HONO	HONO	SWE	SWE	161	25	483	0.333333333	1	6	1	1	Jan	2018	8.733333333	15.8	7.062138998	6	3.601342282	57.68084	11.59186	56.73239407	12.40022438	6.933333333	7.733333333	14.8	15.58333333	NIGHT	5.698571429	18.57639857	1.15071	1
9 6 2018 HONO	HONO	SWE	SWE	166	7	238	0.697478992	9	6	1	1	Jan	2018	8.733333333	15.8	7.062138998	5	3.601342282	57.68084	11.59186	56.73239407	12.40022438	6.933333333	7.733333333	14.8	15.58333333	DAY	5.698571429	18.57639857	1.15071	1
12 6 2018 HONO	HONO	SWE	SWE	0	1	6	0	12	6	1	1	Jan	2018	8.733333333	15.8	7.062138998	1	3.601342282	57.68084	11.59186	56.73239407	12.40022438	6.933333333	7.733333333	14.8	15.58333333	DAY	5.698571429	18.57639857	1.15071	0
1 6 2017 HONO	HONO	SWE	SWE	376	38	847	0.443919717	1	6	1	1	Jan	2017	8.733333333	15.8	7.062138998	21	4.405714286	57.68084	11.59186	56.73239407	12.40022438	6.933333333	7.733333333	14.8	15.58333333	NIGHT	5.261428571	21.89812143	1.51263	1
6 6 2018 HONO	HONO	SWE	SWE	68	12	186	0.365591398	6	6	1	1	Jan	2018	8.733333333	15.8	7.062138998	10	3.601342282	57.68084	11.59186	56.73239407	12.40022438	6.933333333	7.733333333	14.8	15.58333333	NIGHT	5.698571429	18.57639857	1.15071	1
10 6 2017 HONO	HONO	SWE	SWE	326	55	1112	0.293165468	10	6	1	1	Jan	2017	8.733333333	15.8	7.062138998	27	4.405714286	57.68084	11.59186	56.73239407	12.40022438	6.933333333	7.733333333	14.8	15.58333333	DAY	5.261428571	21.89812143	1.51263	1
22 6 2017 HONO	HONO	SWE	SWE	130	10	210	0.619047619	22	6	1	1	Jan	2017	8.733333333	15.8	7.062138998	5	4.405714286	57.68084	11.59186	56.73239407	12.40022438	6.933333333	7.733333333	14.8	15.58333333	NIGHT	5.261428571	21.89812143	1.51263	1
13 6 2017 HONO	HONO	SWE	SWE	65	9	166	0.391566265	13	6	1	1	Jan	2017	8.733333333	15.8	7.062138998	6	4.405714286	57.68084	11.59186	56.73239407	12.40022438	6.933333333	7.733333333	14.8	15.58333333	DAY	5.261428571	21.89812143	1.51263	1
4 6 2017 HONO	HONO	SWE	SWE	59	5	119	0.495798319	4	6	1	1	Jan	2017	8.733333333	15.8	7.062138998	4	4.405714286	57.68084	11.59186	56.73239407	12.40022438	6.933333333	7.733333333	14.8	15.58333333	NIGHT	5.261428571	21.89812143	1.51263	1
7 6 2017 HONO	HONO	SWE	SWE	220	21	444	0.495495495	7	6	1	1	Jan	2017	8.733333333	15.8	7.062138998	13	4.405714286	57.68084	11.59186	56.73239407	12.40022438	6.933333333	7.733333333	14.8	15.58333333	DAWN	5.261428571	21.89812143	1.51263	1
1 6 2022 HONO	HONO	SWE	SWE	372	208	802	0.463840399	1	6	1	1	Jan	2022	8.733333333	15.8	7.062138998	12	4.447058824	57.68084	11.59186	56.73239407	12.40022438	6.933333333	7.733333333	14.8	15.58333333	NIGHT	9.44	23.56692886	1.076406973	1
5 6 2017 HONO	HONO	SWE	SWE	466	35	1015	0.4591133	5	6	1	1	Jan	2017	8.733333333	15.8	7.062138998	13	4.405714286	57.68084	11.59186	56.73239407	12.40022438	6.933333333	7.733333333	14.8	15.58333333	NIGHT	5.261428571	21.89812143	1.51263	1
3 6 2016 HONO	HONO	SWE	SWE	329	27	598	0.550167224	3	6	1	1	Jan	2016	8.733333333	15.8	7.062138998	13	3.9008	57.68084	11.59186	56.73239407	12.40022438	6.933333333	7.733333333	14.8	15.58333333	NIGHT	5.621428571	16.23257714	1.18285	1
21 6 2016 HONO	HONO	SWE	SWE	1006	86	1936	0.519628099	21	6	1	1	Jan	2016	8.733333333	15.8	7.062138998	32	3.9008	57.68084	11.59186	56.73239407	12.40022438	6.933333333	7.733333333	14.8	15.58333333	NIGHT	5.621428571	16.23257714	1.18285	1
6 6 2022 HONO	HONO	SWE	SWE	307	1804	2259	0.135900841	6	6	1	1	Jan	2022	8.733333333	15.8	7.062138998	4	4.447058824	57.68084	11.59186	56.73239407	12.40022438	6.933333333	7.733333333	14.8	15.58333333	NIGHT	9.44	23.56692886	1.076406973	1
6 6 2017 HONO	HONO	SWE	SWE	406	39	1043	0.389261745	6	6	1	1	Jan	2017	8.733333333	15.8	7.062138998	18	4.405714286	57.68084	11.59186	56.73239407	12.40022438	6.933333333	7.733333333	14.8	15.58333333	NIGHT	5.261428571	21.89812143	1.51263	1
17 6 2018 HONO	HONO	SWE	SWE	226	57	1003	0.225324028	17	6	1	1	Jan	2018	8.733333333	15.8	7.062138998	19	3.601342282	57.68084	11.59186	56.73239407	12.40022438	6.933333333	7.733333333	14.8	15.58333333	NIGHT	5.698571429	18.57639857	1.15071	1
1 6 2021 HONO	HONO	SWE	SWE	18	10	121	0.148760331	1	6	1	1	Jan	2021	8.733333333	15.8	7.062138998	4	9.561764706	57.68084	11.59186	56.73239407	12.40022438	6.933333333	7.733333333	14.8	15.58333333	NIGHT	5.915714286	17.65408714	1.2531	1
4 6 2021 HONO	HONO	SWE	SWE	483	474	1019	0.473994112	4	6	1	1	Jan	2021	8.733333333	15.8	7.062138998	2	9.561764706	57.68084	11.59186	56.73239407	12.40022438	6.933333333	7.733333333	14.8	15.58333333	NIGHT	5.915714286	17.65408714	1.2531	1
21 6 2021 HONO	HONO	SWE	SWE	169	461	709	0.238363893	21	6	1	1	Jan	2021	8.733333333	15.8	7.062138998	1	9.561764706	57.68084	11.59186	56.73239407	12.40022438	6.933333333	7.733333333	14.8	15.58333333	NIGHT	5.915714286	17.65408714	1.2531	1
18 6 2017 HONO	HONO	SWE	SWE	570	47	998	0.571142285	18	6	1	1	Jan	2017	8.733333333	15.8	7.062138998	19	4.405714286	57.68084	11.59186	56.73239407	12.40022438	6.933333333	7.733333333	14.8	15.58333333	NIGHT	5.261428571	21.89812143	1.51263	1
4 6 2018 HONO	HONO	SWE	SWE	0	4	37	0	4	6	1	1	Jan	2018	8.733333333	15.8	7.062138998	4	3.601342282	57.68084	11.59186	56.73239407	12.40022438	6.933333333	7.733333333	14.8	15.58333333	NIGHT	5.698571429	18.57639857	1.15071	0
19 6 2018 HONO	HONO	SWE	SWE	197	21	362	0.544198895	19	6	1	1	Jan	2018	8.733333333	15.8	7.062138998	7	3.601342282	57.68084	11.59186	56.73239407	12.40022438	6.933333333	7.733333333	14.8	15.58333333	NIGHT	5.698571429	18.57639857	1.15071	1
19 6 2017 HONO	HONO	SWE	SWE	0	2	44	0	19	6	1	1	Jan	2017	8.733333333	15.8	7.062138998	1	4.405714286	57.68084	11.59186	56.73239407	12.40022438	6.933333333	7.733333333	14.8	15.58333333	NIGHT	5.261428571	21.89812143	1.51263	0
11 6 2018 HONO	HONO	SWE	SWE	0	7	79	0	11	6	1	1	Jan	2018	8.733333333	15.8	7.062138998	5	3.601342282	57.68084	11.59186	56.73239407	12.40022438	6.933333333	7.733333333	14.8	15.58333333	DAY	5.698571429	18.57639857	1.15071	0
10 6 2018 HONO	HONO	SWE	SWE	0	6	82	0	10	6	1	1	Jan	2018	8.733333333	15.8	7.062138998	4	3.601342282	57.68084	11.59186	56.73239407	12.40022438	6.933333333	7.733333333	14.8	15.58333333	DAY	5.698571429	18.57639857	1.15071	0
18 6 2022 HONO	HONO	SWE	SWE	141	148	689	0.204644412	18	6	1	1	Jan	2022	8.733333333	15.8	7.062138998	20	4.447058824	57.68084	11.59186	56.73239407	12.40022438	6.933333333	7.733333333	14.8	15.58333333	NIGHT	9.44	23.56692886	1.076406973	1
20 6 2017 HONO	HONO	SWE	SWE	185	42	594	0.311447811	20	6	1	1	Jan	2017	8.733333333	15.8	7.062138998	12	4.405714286	57.68084	11.59186	56.73239407	12.40022438	6.933333333	7.733333333	14.8	15.58333333	NIGHT	5.261428571	21.89812143	1.51263	1
2 6 2017 HONO	HONO	SWE	SWE	200	16	363	0.550964187	2	6	1	1	Jan	2017	8.733333333	15.8	7.062138998	8	4.405714286	57.68084	11.59186	56.73239407	12.40022438	6.933333333	7.733333333	14.8	15.58333333	NIGHT	5.261428571	21.89812143	1.51263	1
19 6 2023 HONO	HONO	SWE	SWE	3484	4218	10723	0.324909074	19	6	1	1	Jan	2023	8.733333333	15.8	7.062138998	46	5.2064	57.68084	11.59186	56.73239407	12.40022438	6.933333333	7.733333333	14.8	15.58333333	NIGHT	6.951428571	23.20822334	0.796994712	1
15 6 2017 HONO	HONO	SWE	SWE	77	33	404	0.190594059	15	6	1	1	Jan	2017	8.733333333	15.8	7.062138998	8	4.405714286	57.68084	11.59186	56.73239407	12.40022438	6.933333333	7.733333333	14.8	15.58333333	DUSK	5.261428571	21.89812143	1.51263	1
16 6 2017 HONO	HONO	SWE	SWE	862	81	1645	0.524012158	16	6	1	1	Jan	2017	8.733333333	15.8	7.062138998	22	4.405714286	57.68084	11.59186	56.73239407	12.40022438	6.933333333	7.733333333	14.8	15.58333333	NIGHT	5.261428571	21.89812143	1.51263	1
14 6 2023 HONO	HONO	SWE	SWE	281	430	793	0.354350567	14	6	1	1	Jan	2023	8.733333333	15.8	7.062138998	5	5.2064	57.68084	11.59186	56.73239407	12.40022438	6.933333333	7.733333333	14.8	15.58333333	DAY	6.951428571	23.20822334	0.796994712	1
21 6 2018 HONO	HONO	SWE	SWE	0	6	73	0	21	6	1	1	Jan	2018	8.733333333	15.8	7.062138998	4	3.601342282	57.68084	11.59186	56.73239407	12.40022438	6.933333333	7.733333333	14.8	15.58333333	NIGHT	5.698571429	18.57639857	1.15071	0
2 6 2018 HONO	HONO	SWE	SWE	291	14	466	0.624463519	2	6	1	1	Jan	2018	8.733333333	15.8	7.062138998	8	3.601342282	57.68084	11.59186	56.73239407	12.40022438	6.933333333	7.733333333	14.8	15.58333333	NIGHT	5.698571429	18.57639857	1.15071	1
16 6 2018 HONO	HONO	SWE	SWE	1693	197	3560	0.475561798	16	6	1	1	Jan	2018	8.733333333	15.8	7.062138998	39	3.601342282	57.68084	11.59186	56.73239407	12.40022438	6.933333333	7.733333333	14.8	15.58333333	NIGHT	5.698571429	18.57639857	1.15071	1
13 6 2023 HONO	HONO	SWE	SWE	417	1813	2424	0.172029703	13	6	1	1	Jan	2023	8.733333333	15.8	7.062138998	2	5.2064	57.68084	11.59186	56.73239407	12.40022438	6.933333333	7.733333333	14.8	15.58333333	DAY	6.951428571	23.20822334	0.796994712	1
3 6 2023 HONO	HONO	SWE	SWE	257	1480	1905	0.134908136	3	6	1	1	Jan	2023	8.733333333	15.8	7.062138998	2	5.2064	57.68084	11.59186	56.73239407	12.40022438	6.933333333	7.733333333	14.8	15.58333333	NIGHT	6.951428571	23.20822334	0.796994712	1
4 6 2022 HONO	HONO	SWE	SWE	148	214	504	0.293650794	4	6	1	1	Jan	2022	8.733333333	15.8	7.062138998	9	4.447058824	57.68084	11.59186	56.73239407	12.40022438	6.933333333	7.733333333	14.8	15.58333333	NIGHT	9.44	23.56692886	1.076406973	1
23 6 2016 HONO	HONO	SWE	SWE	436	34	702	0.621082621	23	6	1	1	Jan	2016	8.733333333	15.8	7.062138998	20	3.9008	57.68084	11.59186	56.73239407	12.40022438	6.933333333	7.733333333	14.8	15.58333333	NIGHT	5.621428571	16.23257714	1.18285	1
0 6 2017 HONO	HONO	SWE	SWE	504	95	1985	0.253904282	0	6	1	1	Jan	2017	8.733333333	15.8	7.062138998	30	4.405714286	57.68084	11.59186	56.73239407	12.40022438	6.933333333	7.733333333	14.8	15.58333333	NIGHT	5.261428571	21.89812143	1.51263	1
19 6 2016 HONO	HONO	SWE	SWE	0	5	80	0	19	6	1	1	Jan	2016	8.733333333	15.8	7.062138998	2	3.9008	57.68084	11.59186	56.73239407	12.40022438	6.933333333	7.733333333	14.8	15.58333333	NIGHT	5.621428571	16.23257714	1.18285	0
18 6 2018 HONO	HONO	SWE	SWE	56	16	264	0.212121212	18	6	1	1	Jan	2018	8.733333333	15.8	7.062138998	8	3.601342282	57.68084	11.59186	56.73239407	12.40022438	6.933333333	7.733333333	14.8	15.58333333	NIGHT	5.698571429	18.57639857	1.15071	1
20 6 2023 HONO	HONO	SWE	SWE	2103	5501	9279	0.226640802	20	6	1	1	Jan	2023	8.733333333	15.8	7.062138998	42	5.2064	57.68084	11.59186	56.73239407	12.40022438	6.933333333	7.733333333	14.8	15.58333333	NIGHT	6.951428571	23.20822334	0.796994712	1
8 6 2022 HONO	HONO	SWE	SWE	935	289	1279	0.731039875	8	6	1	1	Jan	2022	8.733333333	15.8	7.062138998	6	4.447058824	57.68084	11.59186	56.73239407	12.40022438	6.933333333	7.733333333	14.8	15.58333333	DAY	9.44	23.56692886	1.076406973	1
2 6 2021 HONO	HONO	SWE	SWE	790	221	1291	0.611928737	2	6	1	1	Jan	2021	8.733333333	15.8	7.062138998	10	9.561764706	57.68084	11.59186	56.73239407	12.40022438	6.933333333	7.733333333	14.8	15.58333333	NIGHT	5.915714286	17.65408714	1.2531	1
23 6 2023 HONO	HONO	SWE	SWE	2617	5374	9104	0.287456063	23	6	1	1	Jan	2023	8.733333333	15.8	7.062138998	17	5.2064	57.68084	11.59186	56.73239407	12.40022438	6.933333333	7.733333333	14.8	15.58333333	NIGHT	6.951428571	23.20822334	0.796994712	1
0 6 2018 HONO	HONO	SWE	SWE	0	5	57	0	0	6	1	1	Jan	2018	8.733333333	15.8	7.062138998	4	3.601342282	57.68084	11.59186	56.73239407	12.40022438	6.933333333	7.733333333	14.8	15.58333333	NIGHT	5.698571429	18.57639857	1.15071	0
11 6 2017 HONO	HONO	SWE	SWE	31	15	253	0.122529644	11	6	1	1	Jan	2017	8.733333333	15.8	7.062138998	7	4.405714286	57.68084	11.59186	56.73239407	12.40022438	6.933333333	7.733333333	14.8	15.58333333	DAY	5.261428571	21.89812143	1.51263	1
19 6 2022 HONO	HONO	SWE	SWE	339	1159	2436	0.139162562	19	6	1	1	Jan	2022	8.733333333	15.8	7.062138998	30	4.447058824	57.68084	11.59186	56.73239407	12.40022438	6.933333333	7.733333333	14.8	15.58333333	NIGHT	9.44	23.56692886	1.076406973	1
22 6 2023 HONO	HONO	SWE	SWE	1239	1688	3964	0.312563068	22	6	1	1	Jan	2023	8.733333333	15.8	7.062138998	27	5.2064	57.68084	11.59186	56.73239407	12.40022438	6.933333333	7.733333333	14.8	15.58333333	NIGHT	6.951428571	23.20822334	0.796994712	1
22 6 2016 HONO	HONO	SWE	SWE	894	138	3175	0.281574803	22	6	1	1	Jan	2016	8.733333333	15.8	7.062138998	40	3.9008	57.68084	11.59186	56.73239407	12.40022438	6.933333333	7.733333333	14.8	15.58333333	NIGHT	5.621428571	16.23257714	1.18285	1
2 6 2022 HONO	HONO	SWE	SWE	233	327	856	0.272196262	2	6	1	1	Jan	2022	8.733333333	15.8	7.062138998	19	4.447058824	57.68084	11.59186	56.73239407	12.40022438	6.933333333	7.733333333	14.8	15.58333333	NIGHT	9.44	23.56692886	1.076406973	1
2 6 2016 HONO	HONO	SWE	SWE	840	46	1273	0.659858602	2	6	1	1	Jan	2016	8.733333333	15.8	7.062138998	14	3.9008	57.68084	11.59186	56.73239407	12.40022438	6.933333333	7.733333333	14.8	15.58333333	NIGHT	5.621428571	16.23257714	1.18285	1
22 6 2018 HONO	HONO	SWE	SWE	0	4	30	0	22	6	1	1	Jan	2018	8.733333333	15.8	7.062138998	3	3.601342282	57.68084	11.59186	56.73239407	12.40022438	6.933333333	7.733333333	14.8	15.58333333	NIGHT	5.698571429	18.57639857	1.15071	0
3 6 2021 HONO	HONO	SWE	SWE	34	121	211	0.161137441	3	6	1	1	Jan	2021	8.733333333	15.8	7.062138998	4	9.561764706	57.68084	11.59186	56.73239407	12.40022438	6.933333333	7.733333333	14.8	15.58333333	NIGHT	5.915714286	17.65408714	1.2531	1
16 6 2016 LISEA1	LISEA1	FRA	FRASOUTH	5	60	66	0.075757576	16	6	1	1	Jan	2016	8.516666667	17.48333333	8.973389595	1	12	44.65142	1.44683	44.59581743	1.37568293	6.95	7.516666667	16.48333333	17.03333333	DAY	14.56285714	35.06053543	1.511215602	1
17 6 2016 LISEA1	LISEA1	FRA	FRASOUTH	129	331	475	0.271578947	17	6	1	1	Jan	2016	8.516666667	17.48333333	8.973389595	5	12	44.65142	1.44683	44.59581743	1.37568293	6.95	7.516666667	16.48333333	17.03333333	DUSK	14.56285714	35.06053543	1.511215602	1
11 6 2016 LISEA4	LISEA4	FRA	FRASOUTH	4	70	74	0.054054054	11	6	1	1	Jan	2016	8.516666667	17.48333333	8.973389595	2	13.356	44.59833	1.45333	44.59581743	1.37568293	6.95	7.516666667	16.48333333	17.03333333	DAY	14.56285714	35.06053543	1.511215602	1
12 6 2016 LISEA4	LISEA4	FRA	FRASOUTH	1	0	6	0.166666667	12	6	1	1	Jan	2016	8.516666667	17.48333333	8.973389595	1	13.356	44.59833	1.45333	44.59581743	1.37568293	6.95	7.516666667	16.48333333	17.03333333	DAY	14.56285714	35.06053543	1.511215602	1
20 6 2016 LISEA4	LISEA4	FRA	FRASOUTH	2	26	28	0.071428571	20	6	1	1	Jan	2016	8.516666667	17.48333333	8.973389595	2	13.356	44.59833	1.45333	44.59581743	1.37568293	6.95	7.516666667	16.48333333	17.03333333	NIGHT	14.56285714	35.06053543	1.511215602	1
1 6 2023 LMIDD1	LMIDD1	SWE	SWE	18	986	1085	0.016589862	1	6	1	1	Jan	2023	8.733333333	15.8	7.062138998	27	5.342105263	56.98736	11.91983	56.73239407	12.40022438	6.933333333	7.733333333	14.8	15.58333333	NIGHT	6.951428571	23.20822334	0.796994712	1
3 6 2020 LMIDD1	LMIDD1	SWE	SWE	57	494	577	0.098786828	3	6	1	1	Jan	2020	8.733333333	15.8	7.062138998	8	4.23125	56.98736	11.91983	56.73239407	12.40022438	6.933333333	7.733333333	14.8	15.58333333	NIGHT	6.904285714	21.38868	1.28509	1
10 6 2023 LMIDD1	LMIDD1	SWE	SWE	26	71	107	0.242990654	10	6	1	1	Jan	2023	8.733333333	15.8	7.062138998	2	5.342105263	56.98736	11.91983	56.73239407	12.40022438	6.933333333	7.733333333	14.8	15.58333333	DAY	6.951428571	23.20822334	0.796994712	1
2 6 2020 LMIDD1	LMIDD1	SWE	SWE	6	51	63	0.095238095	2	6	1	1	Jan	2020	8.733333333	15.8	7.062138998	4	4.23125	56.98736	11.91983	56.73239407	12.40022438	6.933333333	7.733333333	14.8	15.58333333	NIGHT	6.904285714	21.38868	1.28509	1
7 6 2021 LMIDD1	LMIDD1	SWE	SWE	14	622	679	0.020618557	7	6	1	1	Jan	2021	8.733333333	15.8	7.062138998	14	6.345454545	56.98736	11.91983	56.73239407	12.40022438	6.933333333	7.733333333	14.8	15.58333333	DAWN	5.915714286	17.65408714	1.2531	1
9 6 2020 LMIDD1	LMIDD1	SWE	SWE	11	790	835	0.013173653	9	6	1	1	Jan	2020	8.733333333	15.8	7.062138998	7	4.23125	56.98736	11.91983	56.73239407	12.40022438	6.933333333	7.733333333	14.8	15.58333333	DAY	6.904285714	21.38868	1.28509	1
13 6 2022 LMIDD1	LMIDD1	SWE	SWE	44	177	236	0.186440678	13	6	1	1	Jan	2022	8.733333333	15.8	7.062138998	3	8.255555556	56.98736	11.91983	56.73239407	12.40022438	6.933333333	7.733333333	14.8	15.58333333	DAY	9.44	23.56692886	1.076406973	1
7 6 2022 LMIDD1	LMIDD1	SWE	SWE	125	1309	1550	0.080645161	7	6	1	1	Jan	2022	8.733333333	15.8	7.062138998	19	8.255555556	56.98736	11.91983	56.73239407	12.40022438	6.933333333	7.733333333	14.8	15.58333333	DAWN	9.44	23.56692886	1.076406973	1
5 6 2020 LMIDD1	LMIDD1	SWE	SWE	400	2125	2618	0.152788388	5	6	1	1	Jan	2020	8.733333333	15.8	7.062138998	33	4.23125	56.98736	11.91983	56.73239407	12.40022438	6.933333333	7.733333333	14.8	15.58333333	NIGHT	6.904285714	21.38868	1.28509	1
9 6 2023 LMIDD1	LMIDD1	SWE	SWE	204	640	921	0.221498371	9	6	1	1	Jan	2023	8.733333333	15.8	7.062138998	16	5.342105263	56.98736	11.91983	56.73239407	12.40022438	6.933333333	7.733333333	14.8	15.58333333	DAY	6.951428571	23.20822334	0.796994712	1
13 6 2022 LONG	LONG	IRL	RWB	4	27	36	0.111111111	13	6	1	1	Jan	2022	8.433333333	16.48333333	8.046587812	3	0	51.49866	9.53891	51.4785177	9.493447384	6.783333333	7.433333333	15.48333333	16.13333333	DAY	9.462857143	34.53499985	1.594766906	1
12 6 2022 LONG	LONG	IRL	RWB	0	4	5	0	12	6	1	1	Jan	2022	8.433333333	16.48333333	8.046587812	1	0	51.49866	9.53891	51.4785177	9.493447384	6.783333333	7.433333333	15.48333333	16.13333333	DAY	9.462857143	34.53499985	1.594766906	0
11 6 2023 LONG	LONG	IRL	RWB	104	28	134	0.776119403	11	6	1	1	Jan	2023	8.433333333	16.48333333	8.046587812	2	9.704878049	51.49866	9.53891	51.4785177	9.493447384	6.783333333	7.433333333	15.48333333	16.13333333	DAY	9.04	34.46800232	1.439166563	1
10 6 2023 LONG	LONG	IRL	RWB	415	919	1387	0.299206921	10	6	1	1	Jan	2023	8.433333333	16.48333333	8.046587812	27	9.704878049	51.49866	9.53891	51.4785177	9.493447384	6.783333333	7.433333333	15.48333333	16.13333333	DAY	9.04	34.46800232	1.439166563	1
11 6 2022 LONG	LONG	IRL	RWB	0	5	6	0	11	6	1	1	Jan	2022	8.433333333	16.48333333	8.046587812	1	0	51.49866	9.53891	51.4785177	9.493447384	6.783333333	7.433333333	15.48333333	16.13333333	DAY	9.462857143	34.53499985	1.594766906	0
18 6 2023 LONG	LONG	IRL	RWB	0	121	128	0	18	6	1	1	Jan	2023	8.433333333	16.48333333	8.046587812	2	9.704878049	51.49866	9.53891	51.4785177	9.493447384	6.783333333	7.433333333	15.48333333	16.13333333	NIGHT	9.04	34.46800232	1.439166563	0
15 6 2022 LONG	LONG	IRL	RWB	0	7	8	0	15	6	1	1	Jan	2022	8.433333333	16.48333333	8.046587812	1	0	51.49866	9.53891	51.4785177	9.493447384	6.783333333	7.433333333	15.48333333	16.13333333	DAY	9.462857143	34.53499985	1.594766906	0
14 6 2023 LONG	LONG	IRL	RWB	72	104	187	0.385026738	14	6	1	1	Jan	2023	8.433333333	16.48333333	8.046587812	4	9.704878049	51.49866	9.53891	51.4785177	9.493447384	6.783333333	7.433333333	15.48333333	16.13333333	DAY	9.04	34.46800232	1.439166563	1
13 6 2023 LONG	LONG	IRL	RWB	595	335	975	0.61025641	13	6	1	1	Jan	2023	8.433333333	16.48333333	8.046587812	4	9.704878049	51.49866	9.53891	51.4785177	9.493447384	6.783333333	7.433333333	15.48333333	16.13333333	DAY	9.04	34.46800232	1.439166563	1
16 6 2022 LONG	LONG	IRL	RWB	0	4	5	0	16	6	1	1	Jan	2022	8.433333333	16.48333333	8.046587812	1	0	51.49866	9.53891	51.4785177	9.493447384	6.783333333	7.433333333	15.48333333	16.13333333	DUSK	9.462857143	34.53499985	1.594766906	0
12 6 2023 LONG	LONG	IRL	RWB	391	94	518	0.754826255	12	6	1	1	Jan	2023	8.433333333	16.48333333	8.046587812	4	9.704878049	51.49866	9.53891	51.4785177	9.493447384	6.783333333	7.433333333	15.48333333	16.13333333	DAY	9.04	34.46800232	1.439166563	1
7 6 2022 LONG	LONG	IRL	RWB	24	68	94	0.255319149	7	6	1	1	Jan	2022	8.433333333	16.48333333	8.046587812	1	0	51.49866	9.53891	51.4785177	9.493447384	6.783333333	7.433333333	15.48333333	16.13333333	DAWN	9.462857143	34.53499985	1.594766906	1
9 6 2023 LONG	LONG	IRL	RWB	35	430	488	0.071721311	9	6	1	1	Jan	2023	8.433333333	16.48333333	8.046587812	15	9.704878049	51.49866	9.53891	51.4785177	9.493447384	6.783333333	7.433333333	15.48333333	16.13333333	DAY	9.04	34.46800232	1.439166563	1
17 6 2011 LS2	LS2	IRL	BHB	0	32	34	0	17	6	1	1	Jan	2011	8.65	16.21666667	7.561143182	0	6.741666667	54.2883	9.844767	54.29274934	9.88101823	6.933333333	7.65	15.21666667	15.93333333	NIGHT	8.935714286	34.98336714	1.990562694	0
14 6 2011 LS2	LS2	IRL	BHB	0	32	36	0	14	6	1	1	Jan	2011	8.65	16.21666667	7.561143182	0	6.741666667	54.2883	9.844767	54.29274934	9.88101823	6.933333333	7.65	15.21666667	15.93333333	DAY	8.935714286	34.98336714	1.990562694	0
22 6 2011 LS2	LS2	IRL	BHB	0	8	10	0	22	6	1	1	Jan	2011	8.65	16.21666667	7.561143182	0	6.741666667	54.2883	9.844767	54.29274934	9.88101823	6.933333333	7.65	15.21666667	15.93333333	NIGHT	8.935714286	34.98336714	1.990562694	0
16 6 2011 LS2	LS2	IRL	BHB	130	283	435	0.298850575	16	6	1	1	Jan	2011	8.65	16.21666667	7.561143182	0	6.741666667	54.2883	9.844767	54.29274934	9.88101823	6.933333333	7.65	15.21666667	15.93333333	NIGHT	8.935714286	34.98336714	1.990562694	1
13 6 2011 LS2	LS2	IRL	BHB	453	1203	1735	0.261095101	13	6	1	1	Jan	2011	8.65	16.21666667	7.561143182	0	6.741666667	54.2883	9.844767	54.29274934	9.88101823	6.933333333	7.65	15.21666667	15.93333333	DAY	8.935714286	34.98336714	1.990562694	1
10 6 2012 LS4	LS4	IRL	BHB	151	745	933	0.161843516	10	6	1	1	Jan	2012	8.65	16.21666667	7.561143182	15	9.442528736	54.306367	9.987667	54.29274934	9.88101823	6.933333333	7.65	15.21666667	15.93333333	DAY	9.737142857	35.31950857	0.393476524	1
8 6 2011 LS4	LS4	IRL	BHB	16	510	554	0.028880866	8	6	1	1	Jan	2011	8.65	16.21666667	7.561143182	5	8.279032258	54.306367	9.987667	54.29274934	9.88101823	6.933333333	7.65	15.21666667	15.93333333	DAY	8.935714286	34.98336714	1.990562694	1
20 6 2012 LS4	LS4	IRL	BHB	0	14	15	0	20	6	1	1	Jan	2012	8.65	16.21666667	7.561143182	1	9.442528736	54.306367	9.987667	54.29274934	9.88101823	6.933333333	7.65	15.21666667	15.93333333	NIGHT	9.737142857	35.31950857	0.393476524	0
7 6 2013 LS4	LS4	IRL	BHB	316	799	1201	0.263114072	7	6	1	1	Jan	2013	8.65	16.21666667	7.561143182	28	7.455284553	54.306367	9.987667	54.29274934	9.88101823	6.933333333	7.65	15.21666667	15.93333333	DAWN	9.634285714	34.59752571	2.618480759	1
10 6 2011 LS4	LS4	IRL	BHB	5	594	633	0.007898894	10	6	1	1	Jan	2011	8.65	16.21666667	7.561143182	6	8.279032258	54.306367	9.987667	54.29274934	9.88101823	6.933333333	7.65	15.21666667	15.93333333	DAY	8.935714286	34.98336714	1.990562694	1
10 6 2013 LS4	LS4	IRL	BHB	0	80	85	0	10	6	1	1	Jan	2013	8.65	16.21666667	7.561143182	3	7.455284553	54.306367	9.987667	54.29274934	9.88101823	6.933333333	7.65	15.21666667	15.93333333	DAY	9.634285714	34.59752571	2.618480759	0
19 6 2010 LS4	LS4	IRL	BHB	67	0	68	0.985294118	19	6	1	1	Jan	2010	8.65	16.21666667	7.561143182	1	8.153448276	54.306367	9.987667	54.29274934	9.88101823	6.933333333	7.65	15.21666667	15.93333333	NIGHT	9.024285714	34.89639143	1.014261527	1
2 6 2012 LS4	LS4	IRL	BHB	0	74	84	0	2	6	1	1	Jan	2012	8.65	16.21666667	7.561143182	0	9.442528736	54.306367	9.987667	54.29274934	9.88101823	6.933333333	7.65	15.21666667	15.93333333	NIGHT	9.737142857	35.31950857	0.393476524	0
21 6 2010 LS4	LS4	IRL	BHB	0	80	89	0	21	6	1	1	Jan	2010	8.65	16.21666667	7.561143182	4	8.153448276	54.306367	9.987667	54.29274934	9.88101823	6.933333333	7.65	15.21666667	15.93333333	NIGHT	9.024285714	34.89639143	1.014261527	0
16 6 2013 LS4	LS4	IRL	BHB	9	372	410	0.02195122	16	6	1	1	Jan	2013	8.65	16.21666667	7.561143182	10	7.455284553	54.306367	9.987667	54.29274934	9.88101823	6.933333333	7.65	15.21666667	15.93333333	NIGHT	9.634285714	34.59752571	2.618480759	1
9 6 2013 LS4	LS4	IRL	BHB	38	1076	1178	0.032258065	9	6	1	1	Jan	2013	8.65	16.21666667	7.561143182	20	7.455284553	54.306367	9.987667	54.29274934	9.88101823	6.933333333	7.65	15.21666667	15.93333333	DAY	9.634285714	34.59752571	2.618480759	1
8 6 2012 LS4	LS4	IRL	BHB	0	52	55	0	8	6	1	1	Jan	2012	8.65	16.21666667	7.561143182	3	9.442528736	54.306367	9.987667	54.29274934	9.88101823	6.933333333	7.65	15.21666667	15.93333333	DAY	9.737142857	35.31950857	0.393476524	0
3 6 2013 LS4	LS4	IRL	BHB	1	36	40	0.025	3	6	1	1	Jan	2013	8.65	16.21666667	7.561143182	2	7.455284553	54.306367	9.987667	54.29274934	9.88101823	6.933333333	7.65	15.21666667	15.93333333	NIGHT	9.634285714	34.59752571	2.618480759	1
23 6 2012 LS4	LS4	IRL	BHB	0	5	6	0	23	6	1	1	Jan	2012	8.65	16.21666667	7.561143182	1	9.442528736	54.306367	9.987667	54.29274934	9.88101823	6.933333333	7.65	15.21666667	15.93333333	NIGHT	9.737142857	35.31950857	0.393476524	0
6 6 2011 LS4	LS4	IRL	BHB	0	8	9	0	6	6	1	1	Jan	2011	8.65	16.21666667	7.561143182	1	8.279032258	54.306367	9.987667	54.29274934	9.88101823	6.933333333	7.65	15.21666667	15.93333333	NIGHT	8.935714286	34.98336714	1.990562694	0
21 6 2012 LS4	LS4	IRL	BHB	0	317	341	0	21	6	1	1	Jan	2012	8.65	16.21666667	7.561143182	10	9.442528736	54.306367	9.987667	54.29274934	9.88101823	6.933333333	7.65	15.21666667	15.93333333	NIGHT	9.737142857	35.31950857	0.393476524	0
14 6 2013 LS4	LS4	IRL	BHB	0	23	26	0	14	6	1	1	Jan	2013	8.65	16.21666667	7.561143182	2	7.455284553	54.306367	9.987667	54.29274934	9.88101823	6.933333333	7.65	15.21666667	15.93333333	DAY	9.634285714	34.59752571	2.618480759	0
2 6 2013 LS4	LS4	IRL	BHB	72	844	975	0.073846154	2	6	1	1	Jan	2013	8.65	16.21666667	7.561143182	2	7.455284553	54.306367	9.987667	54.29274934	9.88101823	6.933333333	7.65	15.21666667	15.93333333	NIGHT	9.634285714	34.59752571	2.618480759	1
22 6 2012 LS4	LS4	IRL	BHB	1	315	331	0.003021148	22	6	1	1	Jan	2012	8.65	16.21666667	7.561143182	6	9.442528736	54.306367	9.987667	54.29274934	9.88101823	6.933333333	7.65	15.21666667	15.93333333	NIGHT	9.737142857	35.31950857	0.393476524	1
22 6 2013 LS4	LS4	IRL	BHB	90	334	438	0.205479452	22	6	1	1	Jan	2013	8.65	16.21666667	7.561143182	7	7.455284553	54.306367	9.987667	54.29274934	9.88101823	6.933333333	7.65	15.21666667	15.93333333	NIGHT	9.634285714	34.59752571	2.618480759	1
8 6 2013 LS4	LS4	IRL	BHB	112	53	179	0.625698324	8	6	1	1	Jan	2013	8.65	16.21666667	7.561143182	9	7.455284553	54.306367	9.987667	54.29274934	9.88101823	6.933333333	7.65	15.21666667	15.93333333	DAY	9.634285714	34.59752571	2.618480759	1
11 6 2013 LS4	LS4	IRL	BHB	0	20	24	0	11	6	1	1	Jan	2013	8.65	16.21666667	7.561143182	2	7.455284553	54.306367	9.987667	54.29274934	9.88101823	6.933333333	7.65	15.21666667	15.93333333	DAY	9.634285714	34.59752571	2.618480759	0
5 6 2013 LS4	LS4	IRL	BHB	74	178	268	0.276119403	5	6	1	1	Jan	2013	8.65	16.21666667	7.561143182	7	7.455284553	54.306367	9.987667	54.29274934	9.88101823	6.933333333	7.65	15.21666667	15.93333333	NIGHT	9.634285714	34.59752571	2.618480759	1
6 6 2013 LS4	LS4	IRL	BHB	5	9	16	0.3125	6	6	1	1	Jan	2013	8.65	16.21666667	7.561143182	2	7.455284553	54.306367	9.987667	54.29274934	9.88101823	6.933333333	7.65	15.21666667	15.93333333	NIGHT	9.634285714	34.59752571	2.618480759	1
0 6 2012 LS4	LS4	IRL	BHB	0	118	129	0	0	6	1	1	Jan	2012	8.65	16.21666667	7.561143182	6	9.442528736	54.306367	9.987667	54.29274934	9.88101823	6.933333333	7.65	15.21666667	15.93333333	NIGHT	9.737142857	35.31950857	0.393476524	0
12 6 2012 LS4	LS4	IRL	BHB	0	33	38	0	12	6	1	1	Jan	2012	8.65	16.21666667	7.561143182	3	9.442528736	54.306367	9.987667	54.29274934	9.88101823	6.933333333	7.65	15.21666667	15.93333333	DAY	9.737142857	35.31950857	0.393476524	0
7 6 2011 LS4	LS4	IRL	BHB	0	71	78	0	7	6	1	1	Jan	2011	8.65	16.21666667	7.561143182	5	8.279032258	54.306367	9.987667	54.29274934	9.88101823	6.933333333	7.65	15.21666667	15.93333333	DAWN	8.935714286	34.98336714	1.990562694	0
18 6 2013 LS4	LS4	IRL	BHB	18	336	381	0.047244094	18	6	1	1	Jan	2013	8.65	16.21666667	7.561143182	3	7.455284553	54.306367	9.987667	54.29274934	9.88101823	6.933333333	7.65	15.21666667	15.93333333	NIGHT	9.634285714	34.59752571	2.618480759	1
0 6 2013 LS4	LS4	IRL	BHB	0	54	58	0	0	6	1	1	Jan	2013	8.65	16.21666667	7.561143182	2	7.455284553	54.306367	9.987667	54.29274934	9.88101823	6.933333333	7.65	15.21666667	15.93333333	NIGHT	9.634285714	34.59752571	2.618480759	0
11 6 2011 LS4	LS4	IRL	BHB	0	85	90	0	11	6	1	1	Jan	2011	8.65	16.21666667	7.561143182	3	8.279032258	54.306367	9.987667	54.29274934	9.88101823	6.933333333	7.65	15.21666667	15.93333333	DAY	8.935714286	34.98336714	1.990562694	0
4 6 2010 LS4	LS4	IRL	BHB	0	15	17	0	4	6	1	1	Jan	2010	8.65	16.21666667	7.561143182	2	8.153448276	54.306367	9.987667	54.29274934	9.88101823	6.933333333	7.65	15.21666667	15.93333333	NIGHT	9.024285714	34.89639143	1.014261527	0
1 6 2013 LS4	LS4	IRL	BHB	20	276	310	0.064516129	1	6	1	1	Jan	2013	8.65	16.21666667	7.561143182	0	7.455284553	54.306367	9.987667	54.29274934	9.88101823	6.933333333	7.65	15.21666667	15.93333333	NIGHT	9.634285714	34.59752571	2.618480759	1
5 6 2011 LS4	LS4	IRL	BHB	0	19	21	0	5	6	1	1	Jan	2011	8.65	16.21666667	7.561143182	2	8.279032258	54.306367	9.987667	54.29274934	9.88101823	6.933333333	7.65	15.21666667	15.93333333	NIGHT	8.935714286	34.98336714	1.990562694	0
19 6 2013 LS4	LS4	IRL	BHB	4	0	5	0.8	19	6	1	1	Jan	2013	8.65	16.21666667	7.561143182	1	7.455284553	54.306367	9.987667	54.29274934	9.88101823	6.933333333	7.65	15.21666667	15.93333333	NIGHT	9.634285714	34.59752571	2.618480759	1
9 6 2011 LS4	LS4	IRL	BHB	0	36	40	0	9	6	1	1	Jan	2011	8.65	16.21666667	7.561143182	3	8.279032258	54.306367	9.987667	54.29274934	9.88101823	6.933333333	7.65	15.21666667	15.93333333	DAY	8.935714286	34.98336714	1.990562694	0
22 6 2014 MAREE	MAREE	FRA	FRANORTH	0	4	5	0	22	6	1	1	Jan	2014	8.5	17.01666667	8.513936877	1	4.658333333	48.4	5.05333333	48.28875407	4.887576297	6.9	7.5	16.01666667	16.61666667	NIGHT	11.2	35.21269286	1.108090622	0
13 6 2014 MAREE	MAREE	FRA	FRANORTH	4	0	5	0.8	13	6	1	1	Jan	2014	8.5	17.01666667	8.513936877	1	4.658333333	48.4	5.05333333	48.28875407	4.887576297	6.9	7.5	16.01666667	16.61666667	DAY	11.2	35.21269286	1.108090622	1
3 6 2014 MAREE	MAREE	FRA	FRANORTH	0	6	7	0	3	6	1	1	Jan	2014	8.5	17.01666667	8.513936877	1	4.658333333	48.4	5.05333333	48.28875407	4.887576297	6.9	7.5	16.01666667	16.61666667	NIGHT	11.2	35.21269286	1.108090622	0
23 6 2020 NVSK4	NVSK4	SWE	SWE	18	268	308	0.058441558	23	6	1	1	Jan	2020	8.733333333	15.8	7.062138998	8	6.107692308	56.32758	12.40308	56.73239407	12.40022438	6.933333333	7.733333333	14.8	15.58333333	NIGHT	6.904285714	21.38868	1.28509	1
0 6 2020 NVSK6	NVSK6	SWE	SWE	27	8	38	0.710526316	0	6	1	1	Jan	2020	8.733333333	15.8	7.062138998	3	3.64	56.21727	12.49011	56.73239407	12.40022438	6.933333333	7.733333333	14.8	15.58333333	NIGHT	6.904285714	21.38868	1.28509	1
11 6 2023 NVSK6	NVSK6	SWE	SWE	104	173	301	0.34551495	11	6	1	1	Jan	2023	8.733333333	15.8	7.062138998	2	5.55	56.21727	12.49011	56.73239407	12.40022438	6.933333333	7.733333333	14.8	15.58333333	DAY	6.951428571	23.20822334	0.796994712	1
3 6 2021 SHERKIN	SHERKIN	IRL	RWB	10	0	12	0.833333333	3	6	1	1	Jan	2021	8.433333333	16.48333333	8.046587812	2	9.925454545	51.4613	9.440194	51.4785177	9.493447384	6.783333333	7.433333333	15.48333333	16.13333333	NIGHT	7.931428571	34.59491143	9.048257164	1
3 6 2022 SHERKIN	SHERKIN	IRL	RWB	4	0	5	0.8	3	6	1	1	Jan	2022	8.433333333	16.48333333	8.046587812	1	10.1	51.4613	9.440194	51.4785177	9.493447384	6.783333333	7.433333333	15.48333333	16.13333333	NIGHT	9.462857143	34.53499985	1.594766906	1
2 6 2021 SHERKIN	SHERKIN	IRL	RWB	117	0	125	0.936	2	6	1	1	Jan	2021	8.433333333	16.48333333	8.046587812	6	9.925454545	51.4613	9.440194	51.4785177	9.493447384	6.783333333	7.433333333	15.48333333	16.13333333	NIGHT	7.931428571	34.59491143	9.048257164	1
17 6 2023 SHERKIN	SHERKIN	IRL	RWB	5	0	6	0.833333333	17	6	1	1	Jan	2023	8.433333333	16.48333333	8.046587812	1	10.975	51.4613	9.440194	51.4785177	9.493447384	6.783333333	7.433333333	15.48333333	16.13333333	NIGHT	9.04	34.46800232	1.439166563	1
11 6 2021 SHERKIN	SHERKIN	IRL	RWB	6	0	7	0.857142857	11	6	1	1	Jan	2021	8.433333333	16.48333333	8.046587812	1	9.925454545	51.4613	9.440194	51.4785177	9.493447384	6.783333333	7.433333333	15.48333333	16.13333333	DAY	7.931428571	34.59491143	9.048257164	1
4 6 2021 SHERKIN	SHERKIN	IRL	RWB	11	0	12	0.916666667	4	6	1	1	Jan	2021	8.433333333	16.48333333	8.046587812	1	9.925454545	51.4613	9.440194	51.4785177	9.493447384	6.783333333	7.433333333	15.48333333	16.13333333	NIGHT	7.931428571	34.59491143	9.048257164	1
16 6 2021 SHERKIN	SHERKIN	IRL	RWB	7	0	8	0.875	16	6	1	1	Jan	2021	8.433333333	16.48333333	8.046587812	1	9.925454545	51.4613	9.440194	51.4785177	9.493447384	6.783333333	7.433333333	15.48333333	16.13333333	DUSK	7.931428571	34.59491143	9.048257164	1
20 6 2021 SHERKIN	SHERKIN	IRL	RWB	17	0	19	0.894736842	20	6	1	1	Jan	2021	8.433333333	16.48333333	8.046587812	1	9.925454545	51.4613	9.440194	51.4785177	9.493447384	6.783333333	7.433333333	15.48333333	16.13333333	NIGHT	7.931428571	34.59491143	9.048257164	1
10 6 2021 SHERKIN	SHERKIN	IRL	RWB	113	0	119	0.949579832	10	6	1	1	Jan	2021	8.433333333	16.48333333	8.046587812	4	9.925454545	51.4613	9.440194	51.4785177	9.493447384	6.783333333	7.433333333	15.48333333	16.13333333	DAY	7.931428571	34.59491143	9.048257164	1
15 6 2021 SHERKIN	SHERKIN	IRL	RWB	47	0	52	0.903846154	15	6	1	1	Jan	2021	8.433333333	16.48333333	8.046587812	4	9.925454545	51.4613	9.440194	51.4785177	9.493447384	6.783333333	7.433333333	15.48333333	16.13333333	DAY	7.931428571	34.59491143	9.048257164	1
6 6 2021 SHERKIN	SHERKIN	IRL	RWB	36	0	40	0.9	6	6	1	1	Jan	2021	8.433333333	16.48333333	8.046587812	3	9.925454545	51.4613	9.440194	51.4785177	9.493447384	6.783333333	7.433333333	15.48333333	16.13333333	NIGHT	7.931428571	34.59491143	9.048257164	1
0 6 2022 SHERKIN	SHERKIN	IRL	RWB	5	0	6	0.833333333	0	6	1	1	Jan	2022	8.433333333	16.48333333	8.046587812	1	10.1	51.4613	9.440194	51.4785177	9.493447384	6.783333333	7.433333333	15.48333333	16.13333333	NIGHT	9.462857143	34.53499985	1.594766906	1
17 6 2021 SHERKIN	SHERKIN	IRL	RWB	86	0	89	0.966292135	17	6	1	1	Jan	2021	8.433333333	16.48333333	8.046587812	1	9.925454545	51.4613	9.440194	51.4785177	9.493447384	6.783333333	7.433333333	15.48333333	16.13333333	NIGHT	7.931428571	34.59491143	9.048257164	1
6 6 2022 SHERKIN	SHERKIN	IRL	RWB	30	0	32	0.9375	6	6	1	1	Jan	2022	8.433333333	16.48333333	8.046587812	2	10.1	51.4613	9.440194	51.4785177	9.493447384	6.783333333	7.433333333	15.48333333	16.13333333	NIGHT	9.462857143	34.53499985	1.594766906	1
18 7 2020 BALGO1	BALGO1	SWE	SWE	228	370	1098	0.207650273	18	7	1	1	Jan	2020	8.716666667	15.81666667	7.09858697	11	8.551315789	57.17039	12.10915	56.73239407	12.40022438	6.933333333	7.716666667	14.81666667	15.61666667	NIGHT	6.904285714	21.38868	1.28509	1
8 7 2022 BALGO1	BALGO1	SWE	SWE	38	176	266	0.142857143	8	7	1	1	Jan	2022	8.716666667	15.81666667	7.09858697	2	6.741269841	57.17039	12.10915	56.73239407	12.40022438	6.933333333	7.716666667	14.81666667	15.61666667	DAY	9.44	23.56692886	1.076406973	1
19 7 2021 BALGO1	BALGO1	SWE	SWE	868	440	3279	0.264714852	19	7	1	1	Jan	2021	8.716666667	15.81666667	7.09858697	34	5.232467532	57.17039	12.10915	56.73239407	12.40022438	6.933333333	7.716666667	14.81666667	15.61666667	NIGHT	5.915714286	17.65408714	1.2531	1
5 7 2022 BALGO1	BALGO1	SWE	SWE	471	134	759	0.62055336	5	7	1	1	Jan	2022	8.716666667	15.81666667	7.09858697	2	6.741269841	57.17039	12.10915	56.73239407	12.40022438	6.933333333	7.716666667	14.81666667	15.61666667	NIGHT	9.44	23.56692886	1.076406973	1
14 7 2020 BALGO1	BALGO1	SWE	SWE	14	691	1652	0.008474576	14	7	1	1	Jan	2020	8.716666667	15.81666667	7.09858697	32	8.551315789	57.17039	12.10915	56.73239407	12.40022438	6.933333333	7.716666667	14.81666667	15.61666667	DAY	6.904285714	21.38868	1.28509	1
18 7 2021 BALGO1	BALGO1	SWE	SWE	221	447	1255	0.176095618	18	7	1	1	Jan	2021	8.716666667	15.81666667	7.09858697	15	5.232467532	57.17039	12.10915	56.73239407	12.40022438	6.933333333	7.716666667	14.81666667	15.61666667	NIGHT	5.915714286	17.65408714	1.2531	1
21 7 2020 BALGO1	BALGO1	SWE	SWE	883	580	1669	0.529059317	21	7	1	1	Jan	2020	8.716666667	15.81666667	7.09858697	9	8.551315789	57.17039	12.10915	56.73239407	12.40022438	6.933333333	7.716666667	14.81666667	15.61666667	NIGHT	6.904285714	21.38868	1.28509	1
14 7 2021 BALGO1	BALGO1	SWE	SWE	473	1798	4901	0.096510916	14	7	1	1	Jan	2021	8.716666667	15.81666667	7.09858697	28	5.232467532	57.17039	12.10915	56.73239407	12.40022438	6.933333333	7.716666667	14.81666667	15.61666667	DAY	5.915714286	17.65408714	1.2531	1
2 7 2020 BALGO1	BALGO1	SWE	SWE	199	392	1168	0.170376712	2	7	1	1	Jan	2020	8.716666667	15.81666667	7.09858697	16	8.551315789	57.17039	12.10915	56.73239407	12.40022438	6.933333333	7.716666667	14.81666667	15.61666667	NIGHT	6.904285714	21.38868	1.28509	1
16 7 2021 BALGO1	BALGO1	SWE	SWE	488	630	1584	0.308080808	16	7	1	1	Jan	2021	8.716666667	15.81666667	7.09858697	4	5.232467532	57.17039	12.10915	56.73239407	12.40022438	6.933333333	7.716666667	14.81666667	15.61666667	NIGHT	5.915714286	17.65408714	1.2531	1
0 7 2022 BALGO1	BALGO1	SWE	SWE	1131	48	1602	0.705992509	0	7	1	1	Jan	2022	8.716666667	15.81666667	7.09858697	3	6.741269841	57.17039	12.10915	56.73239407	12.40022438	6.933333333	7.716666667	14.81666667	15.61666667	NIGHT	9.44	23.56692886	1.076406973	1
16 7 2022 BALGO1	BALGO1	SWE	SWE	284	492	1537	0.184775537	16	7	1	1	Jan	2022	8.716666667	15.81666667	7.09858697	4	6.741269841	57.17039	12.10915	56.73239407	12.40022438	6.933333333	7.716666667	14.81666667	15.61666667	NIGHT	9.44	23.56692886	1.076406973	1
22 7 2022 BALGO1	BALGO1	SWE	SWE	22	51	391	0.056265985	22	7	1	1	Jan	2022	8.716666667	15.81666667	7.09858697	8	6.741269841	57.17039	12.10915	56.73239407	12.40022438	6.933333333	7.716666667	14.81666667	15.61666667	NIGHT	9.44	23.56692886	1.076406973	1
11 7 2021 BALGO1	BALGO1	SWE	SWE	165	1833	2449	0.067374439	11	7	1	1	Jan	2021	8.716666667	15.81666667	7.09858697	8	5.232467532	57.17039	12.10915	56.73239407	12.40022438	6.933333333	7.716666667	14.81666667	15.61666667	DAY	5.915714286	17.65408714	1.2531	1
19 7 2022 BALGO1	BALGO1	SWE	SWE	1300	184	3736	0.347965739	19	7	1	1	Jan	2022	8.716666667	15.81666667	7.09858697	6	6.741269841	57.17039	12.10915	56.73239407	12.40022438	6.933333333	7.716666667	14.81666667	15.61666667	NIGHT	9.44	23.56692886	1.076406973	1
22 7 2021 BALGO1	BALGO1	SWE	SWE	375	911	1888	0.198622881	22	7	1	1	Jan	2021	8.716666667	15.81666667	7.09858697	17	5.232467532	57.17039	12.10915	56.73239407	12.40022438	6.933333333	7.716666667	14.81666667	15.61666667	NIGHT	5.915714286	17.65408714	1.2531	1
16 7 2020 BALGO1	BALGO1	SWE	SWE	2032	1472	4599	0.441835182	16	7	1	1	Jan	2020	8.716666667	15.81666667	7.09858697	22	8.551315789	57.17039	12.10915	56.73239407	12.40022438	6.933333333	7.716666667	14.81666667	15.61666667	NIGHT	6.904285714	21.38868	1.28509	1
5 7 2021 BALGO1	BALGO1	SWE	SWE	45	232	595	0.075630252	5	7	1	1	Jan	2021	8.716666667	15.81666667	7.09858697	13	5.232467532	57.17039	12.10915	56.73239407	12.40022438	6.933333333	7.716666667	14.81666667	15.61666667	NIGHT	5.915714286	17.65408714	1.2531	1
14 7 2022 BALGO1	BALGO1	SWE	SWE	341	138	771	0.44228275	14	7	1	1	Jan	2022	8.716666667	15.81666667	7.09858697	1	6.741269841	57.17039	12.10915	56.73239407	12.40022438	6.933333333	7.716666667	14.81666667	15.61666667	DAY	9.44	23.56692886	1.076406973	1
17 7 2022 BALGO1	BALGO1	SWE	SWE	922	189	2797	0.329638899	17	7	1	1	Jan	2022	8.716666667	15.81666667	7.09858697	3	6.741269841	57.17039	12.10915	56.73239407	12.40022438	6.933333333	7.716666667	14.81666667	15.61666667	NIGHT	9.44	23.56692886	1.076406973	1
0 7 2021 BALGO1	BALGO1	SWE	SWE	15	36	202	0.074257426	0	7	1	1	Jan	2021	8.716666667	15.81666667	7.09858697	4	5.232467532	57.17039	12.10915	56.73239407	12.40022438	6.933333333	7.716666667	14.81666667	15.61666667	NIGHT	5.915714286	17.65408714	1.2531	1
1 7 2020 BALGO1	BALGO1	SWE	SWE	180	615	1892	0.095137421	1	7	1	1	Jan	2020	8.716666667	15.81666667	7.09858697	16	8.551315789	57.17039	12.10915	56.73239407	12.40022438	6.933333333	7.716666667	14.81666667	15.61666667	NIGHT	6.904285714	21.38868	1.28509	1
7 7 2020 BALGO1	BALGO1	SWE	SWE	7	284	344	0.020348837	7	7	1	1	Jan	2020	8.716666667	15.81666667	7.09858697	2	8.551315789	57.17039	12.10915	56.73239407	12.40022438	6.933333333	7.716666667	14.81666667	15.61666667	DAWN	6.904285714	21.38868	1.28509	1
2 7 2022 BALGO1	BALGO1	SWE	SWE	71	32	448	0.158482143	2	7	1	1	Jan	2022	8.716666667	15.81666667	7.09858697	2	6.741269841	57.17039	12.10915	56.73239407	12.40022438	6.933333333	7.716666667	14.81666667	15.61666667	NIGHT	9.44	23.56692886	1.076406973	1
3 7 2021 BALGO1	BALGO1	SWE	SWE	689	562	1606	0.429016189	3	7	1	1	Jan	2021	8.716666667	15.81666667	7.09858697	8	5.232467532	57.17039	12.10915	56.73239407	12.40022438	6.933333333	7.716666667	14.81666667	15.61666667	NIGHT	5.915714286	17.65408714	1.2531	1
9 7 2021 BALGO1	BALGO1	SWE	SWE	62	1418	2985	0.020770519	9	7	1	1	Jan	2021	8.716666667	15.81666667	7.09858697	14	5.232467532	57.17039	12.10915	56.73239407	12.40022438	6.933333333	7.716666667	14.81666667	15.61666667	DAY	5.915714286	17.65408714	1.2531	1
10 7 2021 BALGO1	BALGO1	SWE	SWE	42	1594	2471	0.016997167	10	7	1	1	Jan	2021	8.716666667	15.81666667	7.09858697	17	5.232467532	57.17039	12.10915	56.73239407	12.40022438	6.933333333	7.716666667	14.81666667	15.61666667	DAY	5.915714286	17.65408714	1.2531	1
11 7 2020 BALGO1	BALGO1	SWE	SWE	450	96	1186	0.379426644	11	7	1	1	Jan	2020	8.716666667	15.81666667	7.09858697	18	8.551315789	57.17039	12.10915	56.73239407	12.40022438	6.933333333	7.716666667	14.81666667	15.61666667	DAY	6.904285714	21.38868	1.28509	1
9 7 2020 BALGO1	BALGO1	SWE	SWE	319	2482	2933	0.108762359	9	7	1	1	Jan	2020	8.716666667	15.81666667	7.09858697	1	8.551315789	57.17039	12.10915	56.73239407	12.40022438	6.933333333	7.716666667	14.81666667	15.61666667	DAY	6.904285714	21.38868	1.28509	1
17 7 2021 BALGO1	BALGO1	SWE	SWE	1544	2137	4054	0.380858411	17	7	1	1	Jan	2021	8.716666667	15.81666667	7.09858697	8	5.232467532	57.17039	12.10915	56.73239407	12.40022438	6.933333333	7.716666667	14.81666667	15.61666667	NIGHT	5.915714286	17.65408714	1.2531	1
15 7 2020 BALGO1	BALGO1	SWE	SWE	1607	1624	3806	0.422228061	15	7	1	1	Jan	2020	8.716666667	15.81666667	7.09858697	25	8.551315789	57.17039	12.10915	56.73239407	12.40022438	6.933333333	7.716666667	14.81666667	15.61666667	DUSK	6.904285714	21.38868	1.28509	1
20 7 2020 BALGO1	BALGO1	SWE	SWE	345	320	1343	0.256887565	20	7	1	1	Jan	2020	8.716666667	15.81666667	7.09858697	17	8.551315789	57.17039	12.10915	56.73239407	12.40022438	6.933333333	7.716666667	14.81666667	15.61666667	NIGHT	6.904285714	21.38868	1.28509	1
8 7 2021 BALGO1	BALGO1	SWE	SWE	326	2007	3479	0.093705088	8	7	1	1	Jan	2021	8.716666667	15.81666667	7.09858697	18	5.232467532	57.17039	12.10915	56.73239407	12.40022438	6.933333333	7.716666667	14.81666667	15.61666667	DAY	5.915714286	17.65408714	1.2531	1
13 7 2021 BALGO1	BALGO1	SWE	SWE	200	2223	2832	0.070621469	13	7	1	1	Jan	2021	8.716666667	15.81666667	7.09858697	7	5.232467532	57.17039	12.10915	56.73239407	12.40022438	6.933333333	7.716666667	14.81666667	15.61666667	DAY	5.915714286	17.65408714	1.2531	1
17 7 2020 BALGO1	BALGO1	SWE	SWE	1510	1200	4165	0.362545018	17	7	1	1	Jan	2020	8.716666667	15.81666667	7.09858697	33	8.551315789	57.17039	12.10915	56.73239407	12.40022438	6.933333333	7.716666667	14.81666667	15.61666667	NIGHT	6.904285714	21.38868	1.28509	1
12 7 2021 BALGO1	BALGO1	SWE	SWE	0	379	532	0	12	7	1	1	Jan	2021	8.716666667	15.81666667	7.09858697	6	5.232467532	57.17039	12.10915	56.73239407	12.40022438	6.933333333	7.716666667	14.81666667	15.61666667	DAY	5.915714286	17.65408714	1.2531	0
19 7 2020 BALGO1	BALGO1	SWE	SWE	885	692	2156	0.410482375	19	7	1	1	Jan	2020	8.716666667	15.81666667	7.09858697	14	8.551315789	57.17039	12.10915	56.73239407	12.40022438	6.933333333	7.716666667	14.81666667	15.61666667	NIGHT	6.904285714	21.38868	1.28509	1
9 7 2022 BALGO1	BALGO1	SWE	SWE	18	43	70	0.257142857	9	7	1	1	Jan	2022	8.716666667	15.81666667	7.09858697	2	6.741269841	57.17039	12.10915	56.73239407	12.40022438	6.933333333	7.716666667	14.81666667	15.61666667	DAY	9.44	23.56692886	1.076406973	1
15 7 2022 BALGO1	BALGO1	SWE	SWE	788	737	3812	0.206715635	15	7	1	1	Jan	2022	8.716666667	15.81666667	7.09858697	8	6.741269841	57.17039	12.10915	56.73239407	12.40022438	6.933333333	7.716666667	14.81666667	15.61666667	DUSK	9.44	23.56692886	1.076406973	1
7 7 2021 BALGO1	BALGO1	SWE	SWE	24	1170	2108	0.011385199	7	7	1	1	Jan	2021	8.716666667	15.81666667	7.09858697	21	5.232467532	57.17039	12.10915	56.73239407	12.40022438	6.933333333	7.716666667	14.81666667	15.61666667	DAWN	5.915714286	17.65408714	1.2531	1
4 7 2021 BALGO1	BALGO1	SWE	SWE	2153	934	4027	0.534641172	4	7	1	1	Jan	2021	8.716666667	15.81666667	7.09858697	15	5.232467532	57.17039	12.10915	56.73239407	12.40022438	6.933333333	7.716666667	14.81666667	15.61666667	NIGHT	5.915714286	17.65408714	1.2531	1
15 7 2021 BALGO1	BALGO1	SWE	SWE	158	2157	3797	0.041611799	15	7	1	1	Jan	2021	8.716666667	15.81666667	7.09858697	17	5.232467532	57.17039	12.10915	56.73239407	12.40022438	6.933333333	7.716666667	14.81666667	15.61666667	DUSK	5.915714286	17.65408714	1.2531	1
10 7 2020 BALGO1	BALGO1	SWE	SWE	0	82	102	0	10	7	1	1	Jan	2020	8.716666667	15.81666667	7.09858697	1	8.551315789	57.17039	12.10915	56.73239407	12.40022438	6.933333333	7.716666667	14.81666667	15.61666667	DAY	6.904285714	21.38868	1.28509	0
3 7 2022 BALGO1	BALGO1	SWE	SWE	37	193	459	0.080610022	3	7	1	1	Jan	2022	8.716666667	15.81666667	7.09858697	4	6.741269841	57.17039	12.10915	56.73239407	12.40022438	6.933333333	7.716666667	14.81666667	15.61666667	NIGHT	9.44	23.56692886	1.076406973	1
0 7 2020 BALGO1	BALGO1	SWE	SWE	59	357	946	0.062367865	0	7	1	1	Jan	2020	8.716666667	15.81666667	7.09858697	11	8.551315789	57.17039	12.10915	56.73239407	12.40022438	6.933333333	7.716666667	14.81666667	15.61666667	NIGHT	6.904285714	21.38868	1.28509	1
3 7 2020 BALGO1	BALGO1	SWE	SWE	1119	443	1665	0.672072072	3	7	1	1	Jan	2020	8.716666667	15.81666667	7.09858697	4	8.551315789	57.17039	12.10915	56.73239407	12.40022438	6.933333333	7.716666667	14.81666667	15.61666667	NIGHT	6.904285714	21.38868	1.28509	1
6 7 2020 BALGO1	BALGO1	SWE	SWE	326	1156	1770	0.184180791	6	7	1	1	Jan	2020	8.716666667	15.81666667	7.09858697	3	8.551315789	57.17039	12.10915	56.73239407	12.40022438	6.933333333	7.716666667	14.81666667	15.61666667	NIGHT	6.904285714	21.38868	1.28509	1
23 7 2021 BALGO1	BALGO1	SWE	SWE	82	142	291	0.281786942	23	7	1	1	Jan	2021	8.716666667	15.81666667	7.09858697	1	5.232467532	57.17039	12.10915	56.73239407	12.40022438	6.933333333	7.716666667	14.81666667	15.61666667	NIGHT	5.915714286	17.65408714	1.2531	1
1 7 2021 BALGO1	BALGO1	SWE	SWE	49	199	300	0.163333333	1	7	1	1	Jan	2021	8.716666667	15.81666667	7.09858697	2	5.232467532	57.17039	12.10915	56.73239407	12.40022438	6.933333333	7.716666667	14.81666667	15.61666667	NIGHT	5.915714286	17.65408714	1.2531	1
13 7 2020 BALGO1	BALGO1	SWE	SWE	0	27	380	0	13	7	1	1	Jan	2020	8.716666667	15.81666667	7.09858697	12	8.551315789	57.17039	12.10915	56.73239407	12.40022438	6.933333333	7.716666667	14.81666667	15.61666667	DAY	6.904285714	21.38868	1.28509	0
12 7 2020 BALGO1	BALGO1	SWE	SWE	0	310	489	0	12	7	1	1	Jan	2020	8.716666667	15.81666667	7.09858697	7	8.551315789	57.17039	12.10915	56.73239407	12.40022438	6.933333333	7.716666667	14.81666667	15.61666667	DAY	6.904285714	21.38868	1.28509	0
21 7 2021 CALF	CALF	IRL	RWB	0	23	25	0	21	7	1	1	Jan	2021	8.433333333	16.5	8.074190184	2	0	51.4756	9.5015	51.4785177	9.493447384	6.766666667	7.433333333	15.5	16.15	NIGHT	7.931428571	34.59491143	9.048257164	0
2 7 2021 CALF	CALF	IRL	RWB	5	138	153	0.032679739	2	7	1	1	Jan	2021	8.433333333	16.5	8.074190184	2	0	51.4756	9.5015	51.4785177	9.493447384	6.766666667	7.433333333	15.5	16.15	NIGHT	7.931428571	34.59491143	9.048257164	1
8 7 2023 CALF	CALF	IRL	RWB	0	6	7	0	8	7	1	1	Jan	2023	8.433333333	16.5	8.074190184	1	0	51.4756	9.5015	51.4785177	9.493447384	6.766666667	7.433333333	15.5	16.15	DAY	9.04	34.46800232	1.439166563	0
18 7 2021 CALF	CALF	IRL	RWB	105	553	700	0.15	18	7	1	1	Jan	2021	8.433333333	16.5	8.074190184	22	0	51.4756	9.5015	51.4785177	9.493447384	6.766666667	7.433333333	15.5	16.15	NIGHT	7.931428571	34.59491143	9.048257164	1
23 7 2021 CALF	CALF	IRL	RWB	10	41	55	0.181818182	23	7	1	1	Jan	2021	8.433333333	16.5	8.074190184	1	0	51.4756	9.5015	51.4785177	9.493447384	6.766666667	7.433333333	15.5	16.15	NIGHT	7.931428571	34.59491143	9.048257164	1
17 7 2021 CALF	CALF	IRL	RWB	0	43	47	0	17	7	1	1	Jan	2021	8.433333333	16.5	8.074190184	2	0	51.4756	9.5015	51.4785177	9.493447384	6.766666667	7.433333333	15.5	16.15	NIGHT	7.931428571	34.59491143	9.048257164	0
19 7 2021 CALF	CALF	IRL	RWB	242	240	493	0.490872211	19	7	1	1	Jan	2021	8.433333333	16.5	8.074190184	4	0	51.4756	9.5015	51.4785177	9.493447384	6.766666667	7.433333333	15.5	16.15	NIGHT	7.931428571	34.59491143	9.048257164	1
10 7 2023 FLAD2	FLAD2	SWE	SWE	0	57	63	0	10	7	1	1	Jan	2023	8.716666667	15.81666667	7.09858697	2	4.327272727	57.12561	11.75709	56.73239407	12.40022438	6.933333333	7.716666667	14.81666667	15.61666667	DAY	6.951428571	23.20822334	0.796994712	0
6 7 2021 FLAD2	FLAD2	SWE	SWE	302	786	1168	0.258561644	6	7	1	1	Jan	2021	8.716666667	15.81666667	7.09858697	1	8.65	57.12561	11.75709	56.73239407	12.40022438	6.933333333	7.716666667	14.81666667	15.61666667	NIGHT	5.915714286	17.65408714	1.2531	1
21 7 2023 FLAD2	FLAD2	SWE	SWE	317	1343	1762	0.179909194	21	7	1	1	Jan	2023	8.716666667	15.81666667	7.09858697	13	4.327272727	57.12561	11.75709	56.73239407	12.40022438	6.933333333	7.716666667	14.81666667	15.61666667	NIGHT	6.951428571	23.20822334	0.796994712	1
4 7 2020 FLAD2	FLAD2	SWE	SWE	597	2871	3672	0.162581699	4	7	1	1	Jan	2020	8.716666667	15.81666667	7.09858697	4	6.324	57.12561	11.75709	56.73239407	12.40022438	6.933333333	7.716666667	14.81666667	15.61666667	NIGHT	6.904285714	21.38868	1.28509	1
23 7 2020 FLAD2	FLAD2	SWE	SWE	975	1718	2894	0.336903939	23	7	1	1	Jan	2020	8.716666667	15.81666667	7.09858697	4	6.324	57.12561	11.75709	56.73239407	12.40022438	6.933333333	7.716666667	14.81666667	15.61666667	NIGHT	6.904285714	21.38868	1.28509	1
4 7 2016 HONO	HONO	SWE	SWE	1883	83	2802	0.672019986	4	7	1	1	Jan	2016	8.716666667	15.81666667	7.09858697	32	3.9008	57.68084	11.59186	56.73239407	12.40022438	6.933333333	7.716666667	14.81666667	15.61666667	NIGHT	5.621428571	16.23257714	1.18285	1
5 7 2016 HONO	HONO	SWE	SWE	1337	57	1787	0.748181309	5	7	1	1	Jan	2016	8.716666667	15.81666667	7.09858697	29	3.9008	57.68084	11.59186	56.73239407	12.40022438	6.933333333	7.716666667	14.81666667	15.61666667	NIGHT	5.621428571	16.23257714	1.18285	1
14 7 2016 HONO	HONO	SWE	SWE	35	2	67	0.52238806	14	7	1	1	Jan	2016	8.716666667	15.81666667	7.09858697	2	3.9008	57.68084	11.59186	56.73239407	12.40022438	6.933333333	7.716666667	14.81666667	15.61666667	DAY	5.621428571	16.23257714	1.18285	1
16 7 2018 HONO	HONO	SWE	SWE	537	84	1212	0.443069307	16	7	1	1	Jan	2018	8.716666667	15.81666667	7.09858697	29	3.601342282	57.68084	11.59186	56.73239407	12.40022438	6.933333333	7.716666667	14.81666667	15.61666667	NIGHT	5.698571429	18.57639857	1.15071	1
3 7 2017 HONO	HONO	SWE	SWE	55	6	141	0.390070922	3	7	1	1	Jan	2017	8.716666667	15.81666667	7.09858697	3	4.405714286	57.68084	11.59186	56.73239407	12.40022438	6.933333333	7.716666667	14.81666667	15.61666667	NIGHT	5.261428571	21.89812143	1.51263	1
18 7 2023 HONO	HONO	SWE	SWE	1035	3237	4536	0.228174603	18	7	1	1	Jan	2023	8.716666667	15.81666667	7.09858697	2	5.2064	57.68084	11.59186	56.73239407	12.40022438	6.933333333	7.716666667	14.81666667	15.61666667	NIGHT	6.951428571	23.20822334	0.796994712	1
5 7 2018 HONO	HONO	SWE	SWE	0	2	14	0	5	7	1	1	Jan	2018	8.716666667	15.81666667	7.09858697	2	3.601342282	57.68084	11.59186	56.73239407	12.40022438	6.933333333	7.716666667	14.81666667	15.61666667	NIGHT	5.698571429	18.57639857	1.15071	0
19 7 2018 HONO	HONO	SWE	SWE	0	8	96	0	19	7	1	1	Jan	2018	8.716666667	15.81666667	7.09858697	5	3.601342282	57.68084	11.59186	56.73239407	12.40022438	6.933333333	7.716666667	14.81666667	15.61666667	NIGHT	5.698571429	18.57639857	1.15071	0
21 7 2018 HONO	HONO	SWE	SWE	139	19	240	0.579166667	21	7	1	1	Jan	2018	8.716666667	15.81666667	7.09858697	6	3.601342282	57.68084	11.59186	56.73239407	12.40022438	6.933333333	7.716666667	14.81666667	15.61666667	NIGHT	5.698571429	18.57639857	1.15071	1
14 7 2018 HONO	HONO	SWE	SWE	54	17	251	0.215139442	14	7	1	1	Jan	2018	8.716666667	15.81666667	7.09858697	5	3.601342282	57.68084	11.59186	56.73239407	12.40022438	6.933333333	7.716666667	14.81666667	15.61666667	DAY	5.698571429	18.57639857	1.15071	1
2 7 2021 HONO	HONO	SWE	SWE	0	3	16	0	2	7	1	1	Jan	2021	8.716666667	15.81666667	7.09858697	3	9.561764706	57.68084	11.59186	56.73239407	12.40022438	6.933333333	7.716666667	14.81666667	15.61666667	NIGHT	5.915714286	17.65408714	1.2531	0
14 7 2017 HONO	HONO	SWE	SWE	180	12	356	0.505617978	14	7	1	1	Jan	2017	8.716666667	15.81666667	7.09858697	6	4.405714286	57.68084	11.59186	56.73239407	12.40022438	6.933333333	7.716666667	14.81666667	15.61666667	DAY	5.261428571	21.89812143	1.51263	1
21 7 2022 HONO	HONO	SWE	SWE	403	126	718	0.561281337	21	7	1	1	Jan	2022	8.716666667	15.81666667	7.09858697	14	4.447058824	57.68084	11.59186	56.73239407	12.40022438	6.933333333	7.716666667	14.81666667	15.61666667	NIGHT	9.44	23.56692886	1.076406973	1
22 7 2023 HONO	HONO	SWE	SWE	1734	1957	3869	0.448177824	22	7	1	1	Jan	2023	8.716666667	15.81666667	7.09858697	1	5.2064	57.68084	11.59186	56.73239407	12.40022438	6.933333333	7.716666667	14.81666667	15.61666667	NIGHT	6.951428571	23.20822334	0.796994712	1
10 7 2018 HONO	HONO	SWE	SWE	0	10	70	0	10	7	1	1	Jan	2018	8.716666667	15.81666667	7.09858697	4	3.601342282	57.68084	11.59186	56.73239407	12.40022438	6.933333333	7.716666667	14.81666667	15.61666667	DAY	5.698571429	18.57639857	1.15071	0
20 7 2017 HONO	HONO	SWE	SWE	416	24	627	0.663476874	20	7	1	1	Jan	2017	8.716666667	15.81666667	7.09858697	11	4.405714286	57.68084	11.59186	56.73239407	12.40022438	6.933333333	7.716666667	14.81666667	15.61666667	NIGHT	5.261428571	21.89812143	1.51263	1
22 7 2016 HONO	HONO	SWE	SWE	306	12	537	0.569832402	22	7	1	1	Jan	2016	8.716666667	15.81666667	7.09858697	9	3.9008	57.68084	11.59186	56.73239407	12.40022438	6.933333333	7.716666667	14.81666667	15.61666667	NIGHT	5.621428571	16.23257714	1.18285	1
8 7 2018 HONO	HONO	SWE	SWE	0	2	27	0	8	7	1	1	Jan	2018	8.716666667	15.81666667	7.09858697	2	3.601342282	57.68084	11.59186	56.73239407	12.40022438	6.933333333	7.716666667	14.81666667	15.61666667	DAY	5.698571429	18.57639857	1.15071	0
7 7 2023 HONO	HONO	SWE	SWE	1507	5052	6978	0.21596446	7	7	1	1	Jan	2023	8.716666667	15.81666667	7.09858697	8	5.2064	57.68084	11.59186	56.73239407	12.40022438	6.933333333	7.716666667	14.81666667	15.61666667	DAWN	6.951428571	23.20822334	0.796994712	1
16 7 2016 HONO	HONO	SWE	SWE	21	1	24	0.875	16	7	1	1	Jan	2016	8.716666667	15.81666667	7.09858697	1	3.9008	57.68084	11.59186	56.73239407	12.40022438	6.933333333	7.716666667	14.81666667	15.61666667	NIGHT	5.621428571	16.23257714	1.18285	1
7 7 2022 HONO	HONO	SWE	SWE	30	62	131	0.229007634	7	7	1	1	Jan	2022	8.716666667	15.81666667	7.09858697	6	4.447058824	57.68084	11.59186	56.73239407	12.40022438	6.933333333	7.716666667	14.81666667	15.61666667	DAWN	9.44	23.56692886	1.076406973	1
22 7 2017 HONO	HONO	SWE	SWE	29	21	250	0.116	22	7	1	1	Jan	2017	8.716666667	15.81666667	7.09858697	7	4.405714286	57.68084	11.59186	56.73239407	12.40022438	6.933333333	7.716666667	14.81666667	15.61666667	NIGHT	5.261428571	21.89812143	1.51263	1
19 7 2023 HONO	HONO	SWE	SWE	93	2313	2596	0.035824345	19	7	1	1	Jan	2023	8.716666667	15.81666667	7.09858697	2	5.2064	57.68084	11.59186	56.73239407	12.40022438	6.933333333	7.716666667	14.81666667	15.61666667	NIGHT	6.951428571	23.20822334	0.796994712	1
11 7 2016 HONO	HONO	SWE	SWE	240	52	1081	0.222016651	11	7	1	1	Jan	2016	8.716666667	15.81666667	7.09858697	12	3.9008	57.68084	11.59186	56.73239407	12.40022438	6.933333333	7.716666667	14.81666667	15.61666667	DAY	5.621428571	16.23257714	1.18285	1
8 7 2017 HONO	HONO	SWE	SWE	0	2	12	0	8	7	1	1	Jan	2017	8.716666667	15.81666667	7.09858697	1	4.405714286	57.68084	11.59186	56.73239407	12.40022438	6.933333333	7.716666667	14.81666667	15.61666667	DAY	5.261428571	21.89812143	1.51263	0
10 7 2017 HONO	HONO	SWE	SWE	157	5	199	0.788944724	10	7	1	1	Jan	2017	8.716666667	15.81666667	7.09858697	4	4.405714286	57.68084	11.59186	56.73239407	12.40022438	6.933333333	7.716666667	14.81666667	15.61666667	DAY	5.261428571	21.89812143	1.51263	1
21 7 2016 HONO	HONO	SWE	SWE	0	3	21	0	21	7	1	1	Jan	2016	8.716666667	15.81666667	7.09858697	2	3.9008	57.68084	11.59186	56.73239407	12.40022438	6.933333333	7.716666667	14.81666667	15.61666667	NIGHT	5.621428571	16.23257714	1.18285	0
20 7 2023 HONO	HONO	SWE	SWE	1330	3807	5497	0.241950155	20	7	1	1	Jan	2023	8.716666667	15.81666667	7.09858697	7	5.2064	57.68084	11.59186	56.73239407	12.40022438	6.933333333	7.716666667	14.81666667	15.61666667	NIGHT	6.951428571	23.20822334	0.796994712	1
18 7 2022 HONO	HONO	SWE	SWE	688	124	2372	0.29005059	18	7	1	1	Jan	2022	8.716666667	15.81666667	7.09858697	34	4.447058824	57.68084	11.59186	56.73239407	12.40022438	6.933333333	7.716666667	14.81666667	15.61666667	NIGHT	9.44	23.56692886	1.076406973	1
20 7 2016 HONO	HONO	SWE	SWE	1699	76	2823	0.601842012	20	7	1	1	Jan	2016	8.716666667	15.81666667	7.09858697	27	3.9008	57.68084	11.59186	56.73239407	12.40022438	6.933333333	7.716666667	14.81666667	15.61666667	NIGHT	5.621428571	16.23257714	1.18285	1
3 7 2016 HONO	HONO	SWE	SWE	118	12	155	0.761290323	3	7	1	1	Jan	2016	8.716666667	15.81666667	7.09858697	11	3.9008	57.68084	11.59186	56.73239407	12.40022438	6.933333333	7.716666667	14.81666667	15.61666667	NIGHT	5.621428571	16.23257714	1.18285	1
22 7 2018 HONO	HONO	SWE	SWE	343	44	762	0.450131234	22	7	1	1	Jan	2018	8.716666667	15.81666667	7.09858697	21	3.601342282	57.68084	11.59186	56.73239407	12.40022438	6.933333333	7.716666667	14.81666667	15.61666667	NIGHT	5.698571429	18.57639857	1.15071	1
15 7 2023 HONO	HONO	SWE	SWE	4507	4570	11335	0.397617997	15	7	1	1	Jan	2023	8.716666667	15.81666667	7.09858697	34	5.2064	57.68084	11.59186	56.73239407	12.40022438	6.933333333	7.716666667	14.81666667	15.61666667	DUSK	6.951428571	23.20822334	0.796994712	1
5 7 2023 HONO	HONO	SWE	SWE	1800	11452	14074	0.12789541	5	7	1	1	Jan	2023	8.716666667	15.81666667	7.09858697	13	5.2064	57.68084	11.59186	56.73239407	12.40022438	6.933333333	7.716666667	14.81666667	15.61666667	NIGHT	6.951428571	23.20822334	0.796994712	1
16 7 2017 HONO	HONO	SWE	SWE	0	4	72	0	16	7	1	1	Jan	2017	8.716666667	15.81666667	7.09858697	4	4.405714286	57.68084	11.59186	56.73239407	12.40022438	6.933333333	7.716666667	14.81666667	15.61666667	NIGHT	5.261428571	21.89812143	1.51263	0
17 7 2023 HONO	HONO	SWE	SWE	1016	1616	2986	0.340254521	17	7	1	1	Jan	2023	8.716666667	15.81666667	7.09858697	13	5.2064	57.68084	11.59186	56.73239407	12.40022438	6.933333333	7.716666667	14.81666667	15.61666667	NIGHT	6.951428571	23.20822334	0.796994712	1
2 7 2016 HONO	HONO	SWE	SWE	186	11	254	0.732283465	2	7	1	1	Jan	2016	8.716666667	15.81666667	7.09858697	5	3.9008	57.68084	11.59186	56.73239407	12.40022438	6.933333333	7.716666667	14.81666667	15.61666667	NIGHT	5.621428571	16.23257714	1.18285	1
4 7 2022 HONO	HONO	SWE	SWE	56	188	514	0.108949416	4	7	1	1	Jan	2022	8.716666667	15.81666667	7.09858697	10	4.447058824	57.68084	11.59186	56.73239407	12.40022438	6.933333333	7.716666667	14.81666667	15.61666667	NIGHT	9.44	23.56692886	1.076406973	1
13 7 2018 HONO	HONO	SWE	SWE	0	20	47	0	13	7	1	1	Jan	2018	8.716666667	15.81666667	7.09858697	4	3.601342282	57.68084	11.59186	56.73239407	12.40022438	6.933333333	7.716666667	14.81666667	15.61666667	DAY	5.698571429	18.57639857	1.15071	0
18 7 2017 HONO	HONO	SWE	SWE	43	29	738	0.058265583	18	7	1	1	Jan	2017	8.716666667	15.81666667	7.09858697	19	4.405714286	57.68084	11.59186	56.73239407	12.40022438	6.933333333	7.716666667	14.81666667	15.61666667	NIGHT	5.261428571	21.89812143	1.51263	1
15 7 2018 HONO	HONO	SWE	SWE	468	39	844	0.55450237	15	7	1	1	Jan	2018	8.716666667	15.81666667	7.09858697	12	3.601342282	57.68084	11.59186	56.73239407	12.40022438	6.933333333	7.716666667	14.81666667	15.61666667	DUSK	5.698571429	18.57639857	1.15071	1
13 7 2022 HONO	HONO	SWE	SWE	42	3	60	0.7	13	7	1	1	Jan	2022	8.716666667	15.81666667	7.09858697	1	4.447058824	57.68084	11.59186	56.73239407	12.40022438	6.933333333	7.716666667	14.81666667	15.61666667	DAY	9.44	23.56692886	1.076406973	1
19 7 2017 HONO	HONO	SWE	SWE	183	23	414	0.442028986	19	7	1	1	Jan	2017	8.716666667	15.81666667	7.09858697	16	4.405714286	57.68084	11.59186	56.73239407	12.40022438	6.933333333	7.716666667	14.81666667	15.61666667	NIGHT	5.261428571	21.89812143	1.51263	1
19 7 2016 HONO	HONO	SWE	SWE	1139	40	1501	0.758827448	19	7	1	1	Jan	2016	8.716666667	15.81666667	7.09858697	22	3.9008	57.68084	11.59186	56.73239407	12.40022438	6.933333333	7.716666667	14.81666667	15.61666667	NIGHT	5.621428571	16.23257714	1.18285	1
0 7 2023 HONO	HONO	SWE	SWE	2756	6727	9904	0.278271405	0	7	1	1	Jan	2023	8.716666667	15.81666667	7.09858697	3	5.2064	57.68084	11.59186	56.73239407	12.40022438	6.933333333	7.716666667	14.81666667	15.61666667	NIGHT	6.951428571	23.20822334	0.796994712	1
8 7 2023 HONO	HONO	SWE	SWE	544	5453	6387	0.085173008	8	7	1	1	Jan	2023	8.716666667	15.81666667	7.09858697	8	5.2064	57.68084	11.59186	56.73239407	12.40022438	6.933333333	7.716666667	14.81666667	15.61666667	DAY	6.951428571	23.20822334	0.796994712	1
14 7 2023 HONO	HONO	SWE	SWE	400	3772	4394	0.091033227	14	7	1	1	Jan	2023	8.716666667	15.81666667	7.09858697	3	5.2064	57.68084	11.59186	56.73239407	12.40022438	6.933333333	7.716666667	14.81666667	15.61666667	DAY	6.951428571	23.20822334	0.796994712	1
5 7 2017 HONO	HONO	SWE	SWE	157	27	458	0.34279476	5	7	1	1	Jan	2017	8.716666667	15.81666667	7.09858697	15	4.405714286	57.68084	11.59186	56.73239407	12.40022438	6.933333333	7.716666667	14.81666667	15.61666667	NIGHT	5.261428571	21.89812143	1.51263	1
4 7 2017 HONO	HONO	SWE	SWE	464	28	1057	0.43897824	4	7	1	1	Jan	2017	8.716666667	15.81666667	7.09858697	8	4.405714286	57.68084	11.59186	56.73239407	12.40022438	6.933333333	7.716666667	14.81666667	15.61666667	NIGHT	5.261428571	21.89812143	1.51263	1
4 7 2023 HONO	HONO	SWE	SWE	5398	16538	23613	0.228602888	4	7	1	1	Jan	2023	8.716666667	15.81666667	7.09858697	29	5.2064	57.68084	11.59186	56.73239407	12.40022438	6.933333333	7.716666667	14.81666667	15.61666667	NIGHT	6.951428571	23.20822334	0.796994712	1
6 7 2023 HONO	HONO	SWE	SWE	2690	13168	16591	0.162136098	6	7	1	1	Jan	2023	8.716666667	15.81666667	7.09858697	7	5.2064	57.68084	11.59186	56.73239407	12.40022438	6.933333333	7.716666667	14.81666667	15.61666667	NIGHT	6.951428571	23.20822334	0.796994712	1
12 7 2016 HONO	HONO	SWE	SWE	135	18	429	0.314685315	12	7	1	1	Jan	2016	8.716666667	15.81666667	7.09858697	7	3.9008	57.68084	11.59186	56.73239407	12.40022438	6.933333333	7.716666667	14.81666667	15.61666667	DAY	5.621428571	16.23257714	1.18285	1
18 7 2018 HONO	HONO	SWE	SWE	34	3	39	0.871794872	18	7	1	1	Jan	2018	8.716666667	15.81666667	7.09858697	2	3.601342282	57.68084	11.59186	56.73239407	12.40022438	6.933333333	7.716666667	14.81666667	15.61666667	NIGHT	5.698571429	18.57639857	1.15071	1
20 7 2022 HONO	HONO	SWE	SWE	191	168	929	0.205597417	20	7	1	1	Jan	2022	8.716666667	15.81666667	7.09858697	21	4.447058824	57.68084	11.59186	56.73239407	12.40022438	6.933333333	7.716666667	14.81666667	15.61666667	NIGHT	9.44	23.56692886	1.076406973	1
9 7 2023 HONO	HONO	SWE	SWE	1407	1503	3310	0.425075529	9	7	1	1	Jan	2023	8.716666667	15.81666667	7.09858697	15	5.2064	57.68084	11.59186	56.73239407	12.40022438	6.933333333	7.716666667	14.81666667	15.61666667	DAY	6.951428571	23.20822334	0.796994712	1
23 7 2016 HONO	HONO	SWE	SWE	322	54	1080	0.298148148	23	7	1	1	Jan	2016	8.716666667	15.81666667	7.09858697	18	3.9008	57.68084	11.59186	56.73239407	12.40022438	6.933333333	7.716666667	14.81666667	15.61666667	NIGHT	5.621428571	16.23257714	1.18285	1
16 7 2023 HONO	HONO	SWE	SWE	1697	3854	6182	0.274506632	16	7	1	1	Jan	2023	8.716666667	15.81666667	7.09858697	26	5.2064	57.68084	11.59186	56.73239407	12.40022438	6.933333333	7.716666667	14.81666667	15.61666667	NIGHT	6.951428571	23.20822334	0.796994712	1
18 7 2016 HONO	HONO	SWE	SWE	295	20	527	0.559772296	18	7	1	1	Jan	2016	8.716666667	15.81666667	7.09858697	10	3.9008	57.68084	11.59186	56.73239407	12.40022438	6.933333333	7.716666667	14.81666667	15.61666667	NIGHT	5.621428571	16.23257714	1.18285	1
2 7 2023 HONO	HONO	SWE	SWE	1519	3317	5250	0.289333333	2	7	1	1	Jan	2023	8.716666667	15.81666667	7.09858697	13	5.2064	57.68084	11.59186	56.73239407	12.40022438	6.933333333	7.716666667	14.81666667	15.61666667	NIGHT	6.951428571	23.20822334	0.796994712	1
20 7 2021 HONO	HONO	SWE	SWE	291	419	1061	0.274269557	20	7	1	1	Jan	2021	8.716666667	15.81666667	7.09858697	14	9.561764706	57.68084	11.59186	56.73239407	12.40022438	6.933333333	7.716666667	14.81666667	15.61666667	NIGHT	5.915714286	17.65408714	1.2531	1
17 7 2017 HONO	HONO	SWE	SWE	0	5	110	0	17	7	1	1	Jan	2017	8.716666667	15.81666667	7.09858697	5	4.405714286	57.68084	11.59186	56.73239407	12.40022438	6.933333333	7.716666667	14.81666667	15.61666667	NIGHT	5.261428571	21.89812143	1.51263	0
6 7 2017 HONO	HONO	SWE	SWE	247	32	730	0.338356164	6	7	1	1	Jan	2017	8.716666667	15.81666667	7.09858697	18	4.405714286	57.68084	11.59186	56.73239407	12.40022438	6.933333333	7.716666667	14.81666667	15.61666667	NIGHT	5.261428571	21.89812143	1.51263	1
23 7 2022 HONO	HONO	SWE	SWE	37	28	156	0.237179487	23	7	1	1	Jan	2022	8.716666667	15.81666667	7.09858697	11	4.447058824	57.68084	11.59186	56.73239407	12.40022438	6.933333333	7.716666667	14.81666667	15.61666667	NIGHT	9.44	23.56692886	1.076406973	1
21 7 2017 HONO	HONO	SWE	SWE	976	52	1553	0.628461043	21	7	1	1	Jan	2017	8.716666667	15.81666667	7.09858697	22	4.405714286	57.68084	11.59186	56.73239407	12.40022438	6.933333333	7.716666667	14.81666667	15.61666667	NIGHT	5.261428571	21.89812143	1.51263	1
20 7 2018 HONO	HONO	SWE	SWE	145	16	276	0.525362319	20	7	1	1	Jan	2018	8.716666667	15.81666667	7.09858697	12	3.601342282	57.68084	11.59186	56.73239407	12.40022438	6.933333333	7.716666667	14.81666667	15.61666667	NIGHT	5.698571429	18.57639857	1.15071	1
7 7 2018 HONO	HONO	SWE	SWE	5	2	20	0.25	7	7	1	1	Jan	2018	8.716666667	15.81666667	7.09858697	2	3.601342282	57.68084	11.59186	56.73239407	12.40022438	6.933333333	7.716666667	14.81666667	15.61666667	DAWN	5.698571429	18.57639857	1.15071	1
2 7 2017 HONO	HONO	SWE	SWE	0	1	7	0	2	7	1	1	Jan	2017	8.716666667	15.81666667	7.09858697	1	4.405714286	57.68084	11.59186	56.73239407	12.40022438	6.933333333	7.716666667	14.81666667	15.61666667	NIGHT	5.261428571	21.89812143	1.51263	0
21 7 2021 HONO	HONO	SWE	SWE	210	160	608	0.345394737	21	7	1	1	Jan	2021	8.716666667	15.81666667	7.09858697	18	9.561764706	57.68084	11.59186	56.73239407	12.40022438	6.933333333	7.716666667	14.81666667	15.61666667	NIGHT	5.915714286	17.65408714	1.2531	1
1 7 2023 HONO	HONO	SWE	SWE	767	1916	3115	0.246227929	1	7	1	1	Jan	2023	8.716666667	15.81666667	7.09858697	10	5.2064	57.68084	11.59186	56.73239407	12.40022438	6.933333333	7.716666667	14.81666667	15.61666667	NIGHT	6.951428571	23.20822334	0.796994712	1
3 7 2018 HONO	HONO	SWE	SWE	0	1	5	0	3	7	1	1	Jan	2018	8.716666667	15.81666667	7.09858697	1	3.601342282	57.68084	11.59186	56.73239407	12.40022438	6.933333333	7.716666667	14.81666667	15.61666667	NIGHT	5.698571429	18.57639857	1.15071	0
17 7 2018 HONO	HONO	SWE	SWE	307	27	680	0.451470588	17	7	1	1	Jan	2018	8.716666667	15.81666667	7.09858697	13	3.601342282	57.68084	11.59186	56.73239407	12.40022438	6.933333333	7.716666667	14.81666667	15.61666667	NIGHT	5.698571429	18.57639857	1.15071	1
11 7 2022 HONO	HONO	SWE	SWE	16	22	208	0.076923077	11	7	1	1	Jan	2022	8.716666667	15.81666667	7.09858697	10	4.447058824	57.68084	11.59186	56.73239407	12.40022438	6.933333333	7.716666667	14.81666667	15.61666667	DAY	9.44	23.56692886	1.076406973	1
23 7 2017 HONO	HONO	SWE	SWE	967	106	2613	0.370072713	23	7	1	1	Jan	2017	8.716666667	15.81666667	7.09858697	31	4.405714286	57.68084	11.59186	56.73239407	12.40022438	6.933333333	7.716666667	14.81666667	15.61666667	NIGHT	5.261428571	21.89812143	1.51263	1
17 7 2016 HONO	HONO	SWE	SWE	140	14	270	0.518518519	17	7	1	1	Jan	2016	8.716666667	15.81666667	7.09858697	7	3.9008	57.68084	11.59186	56.73239407	12.40022438	6.933333333	7.716666667	14.81666667	15.61666667	NIGHT	5.621428571	16.23257714	1.18285	1
0 7 2017 HONO	HONO	SWE	SWE	0	1	46	0	0	7	1	1	Jan	2017	8.716666667	15.81666667	7.09858697	1	4.405714286	57.68084	11.59186	56.73239407	12.40022438	6.933333333	7.716666667	14.81666667	15.61666667	NIGHT	5.261428571	21.89812143	1.51263	0
6 7 2018 HONO	HONO	SWE	SWE	0	3	19	0	6	7	1	1	Jan	2018	8.716666667	15.81666667	7.09858697	3	3.601342282	57.68084	11.59186	56.73239407	12.40022438	6.933333333	7.716666667	14.81666667	15.61666667	NIGHT	5.698571429	18.57639857	1.15071	0
12 7 2023 HONO	HONO	SWE	SWE	21	954	1078	0.019480519	12	7	1	1	Jan	2023	8.716666667	15.81666667	7.09858697	1	5.2064	57.68084	11.59186	56.73239407	12.40022438	6.933333333	7.716666667	14.81666667	15.61666667	DAY	6.951428571	23.20822334	0.796994712	1
7 7 2017 HONO	HONO	SWE	SWE	228	6	308	0.74025974	7	7	1	1	Jan	2017	8.716666667	15.81666667	7.09858697	6	4.405714286	57.68084	11.59186	56.73239407	12.40022438	6.933333333	7.716666667	14.81666667	15.61666667	DAWN	5.261428571	21.89812143	1.51263	1
1 7 2022 HONO	HONO	SWE	SWE	307	211	709	0.433004231	1	7	1	1	Jan	2022	8.716666667	15.81666667	7.09858697	9	4.447058824	57.68084	11.59186	56.73239407	12.40022438	6.933333333	7.716666667	14.81666667	15.61666667	NIGHT	9.44	23.56692886	1.076406973	1
1 7 2017 HONO	HONO	SWE	SWE	146	23	349	0.418338109	1	7	1	1	Jan	2017	8.716666667	15.81666667	7.09858697	9	4.405714286	57.68084	11.59186	56.73239407	12.40022438	6.933333333	7.716666667	14.81666667	15.61666667	NIGHT	5.261428571	21.89812143	1.51263	1
0 7 2016 HONO	HONO	SWE	SWE	1059	57	1744	0.607224771	0	7	1	1	Jan	2016	8.716666667	15.81666667	7.09858697	26	3.9008	57.68084	11.59186	56.73239407	12.40022438	6.933333333	7.716666667	14.81666667	15.61666667	NIGHT	5.621428571	16.23257714	1.18285	1
23 7 2018 HONO	HONO	SWE	SWE	171	16	368	0.464673913	23	7	1	1	Jan	2018	8.716666667	15.81666667	7.09858697	8	3.601342282	57.68084	11.59186	56.73239407	12.40022438	6.933333333	7.716666667	14.81666667	15.61666667	NIGHT	5.698571429	18.57639857	1.15071	1
1 7 2016 HONO	HONO	SWE	SWE	510	18	657	0.776255708	1	7	1	1	Jan	2016	8.716666667	15.81666667	7.09858697	12	3.9008	57.68084	11.59186	56.73239407	12.40022438	6.933333333	7.716666667	14.81666667	15.61666667	NIGHT	5.621428571	16.23257714	1.18285	1
12 7 2022 HONO	HONO	SWE	SWE	109	199	795	0.137106918	12	7	1	1	Jan	2022	8.716666667	15.81666667	7.09858697	14	4.447058824	57.68084	11.59186	56.73239407	12.40022438	6.933333333	7.716666667	14.81666667	15.61666667	DAY	9.44	23.56692886	1.076406973	1
6 7 2016 HONO	HONO	SWE	SWE	18	5	70	0.257142857	6	7	1	1	Jan	2016	8.716666667	15.81666667	7.09858697	5	3.9008	57.68084	11.59186	56.73239407	12.40022438	6.933333333	7.716666667	14.81666667	15.61666667	NIGHT	5.621428571	16.23257714	1.18285	1
13 7 2023 HONO	HONO	SWE	SWE	260	61	393	0.661577608	13	7	1	1	Jan	2023	8.716666667	15.81666667	7.09858697	6	5.2064	57.68084	11.59186	56.73239407	12.40022438	6.933333333	7.716666667	14.81666667	15.61666667	DAY	6.951428571	23.20822334	0.796994712	1
6 7 2022 HONO	HONO	SWE	SWE	302	359	824	0.366504854	6	7	1	1	Jan	2022	8.716666667	15.81666667	7.09858697	11	4.447058824	57.68084	11.59186	56.73239407	12.40022438	6.933333333	7.716666667	14.81666667	15.61666667	NIGHT	9.44	23.56692886	1.076406973	1
3 7 2023 HONO	HONO	SWE	SWE	7212	18601	26890	0.268203793	3	7	1	1	Jan	2023	8.716666667	15.81666667	7.09858697	8	5.2064	57.68084	11.59186	56.73239407	12.40022438	6.933333333	7.716666667	14.81666667	15.61666667	NIGHT	6.951428571	23.20822334	0.796994712	1
17 7 2016 LISEA4	LISEA4	FRA	FRASOUTH	1	5	6	0.166666667	17	7	1	1	Jan	2016	8.5	17.5	8.993802945	1	13.356	44.59833	1.45333	44.59581743	1.37568293	6.95	7.5	16.5	17.05	DUSK	14.56285714	35.06053543	1.511215602	1
16 7 2016 LISEA4	LISEA4	FRA	FRASOUTH	2	18	23	0.086956522	16	7	1	1	Jan	2016	8.5	17.5	8.993802945	2	13.356	44.59833	1.45333	44.59581743	1.37568293	6.95	7.5	16.5	17.05	DAY	14.56285714	35.06053543	1.511215602	1
13 7 2016 LISEA4	LISEA4	FRA	FRASOUTH	24	247	282	0.085106383	13	7	1	1	Jan	2016	8.5	17.5	8.993802945	6	13.356	44.59833	1.45333	44.59581743	1.37568293	6.95	7.5	16.5	17.05	DAY	14.56285714	35.06053543	1.511215602	1
8 7 2016 LISEA4	LISEA4	FRA	FRASOUTH	21	189	432	0.048611111	8	7	1	1	Jan	2016	8.5	17.5	8.993802945	6	13.356	44.59833	1.45333	44.59581743	1.37568293	6.95	7.5	16.5	17.05	DAY	14.56285714	35.06053543	1.511215602	1
1 7 2016 LISEA4	LISEA4	FRA	FRASOUTH	14	158	172	0.081395349	1	7	1	1	Jan	2016	8.5	17.5	8.993802945	2	13.356	44.59833	1.45333	44.59581743	1.37568293	6.95	7.5	16.5	17.05	NIGHT	14.56285714	35.06053543	1.511215602	1
7 7 2016 LISEA4	LISEA4	FRA	FRASOUTH	5	103	108	0.046296296	7	7	1	1	Jan	2016	8.5	17.5	8.993802945	3	13.356	44.59833	1.45333	44.59581743	1.37568293	6.95	7.5	16.5	17.05	DAWN	14.56285714	35.06053543	1.511215602	1
10 7 2016 LISEA4	LISEA4	FRA	FRASOUTH	4	41	45	0.088888889	10	7	1	1	Jan	2016	8.5	17.5	8.993802945	1	13.356	44.59833	1.45333	44.59581743	1.37568293	6.95	7.5	16.5	17.05	DAY	14.56285714	35.06053543	1.511215602	1
11 7 2023 LMIDD1	LMIDD1	SWE	SWE	0	266	280	0	11	7	1	1	Jan	2023	8.716666667	15.81666667	7.09858697	4	5.342105263	56.98736	11.91983	56.73239407	12.40022438	6.933333333	7.716666667	14.81666667	15.61666667	DAY	6.951428571	23.20822334	0.796994712	0
22 7 2020 LMIDD1	LMIDD1	SWE	SWE	1042	547	1654	0.629987908	22	7	1	1	Jan	2020	8.716666667	15.81666667	7.09858697	4	4.23125	56.98736	11.91983	56.73239407	12.40022438	6.933333333	7.716666667	14.81666667	15.61666667	NIGHT	6.904285714	21.38868	1.28509	1
23 7 2023 LMIDD1	LMIDD1	SWE	SWE	87	489	614	0.141693811	23	7	1	1	Jan	2023	8.716666667	15.81666667	7.09858697	6	5.342105263	56.98736	11.91983	56.73239407	12.40022438	6.933333333	7.716666667	14.81666667	15.61666667	NIGHT	6.951428571	23.20822334	0.796994712	1
10 7 2022 LMIDD1	LMIDD1	SWE	SWE	129	87	225	0.573333333	10	7	1	1	Jan	2022	8.716666667	15.81666667	7.09858697	2	8.255555556	56.98736	11.91983	56.73239407	12.40022438	6.933333333	7.716666667	14.81666667	15.61666667	DAY	9.44	23.56692886	1.076406973	1
8 7 2020 LMIDD1	LMIDD1	SWE	SWE	77	1771	1937	0.039752194	8	7	1	1	Jan	2020	8.716666667	15.81666667	7.09858697	18	4.23125	56.98736	11.91983	56.73239407	12.40022438	6.933333333	7.716666667	14.81666667	15.61666667	DAY	6.904285714	21.38868	1.28509	1
6 7 2023 LONG	LONG	IRL	RWB	0	88	95	0	6	7	1	1	Jan	2023	8.433333333	16.5	8.074190184	5	9.704878049	51.49866	9.53891	51.4785177	9.493447384	6.766666667	7.433333333	15.5	16.15	NIGHT	9.04	34.46800232	1.439166563	0
7 7 2023 LONG	LONG	IRL	RWB	0	7	8	0	7	7	1	1	Jan	2023	8.433333333	16.5	8.074190184	1	9.704878049	51.49866	9.53891	51.4785177	9.493447384	6.766666667	7.433333333	15.5	16.15	DAWN	9.04	34.46800232	1.439166563	0
5 7 2023 LONG	LONG	IRL	RWB	0	4	5	0	5	7	1	1	Jan	2023	8.433333333	16.5	8.074190184	1	9.704878049	51.49866	9.53891	51.4785177	9.493447384	6.766666667	7.433333333	15.5	16.15	NIGHT	9.04	34.46800232	1.439166563	0
4 7 2011 LS2	LS2	IRL	BHB	5	21	28	0.178571429	4	7	1	1	Jan	2011	8.633333333	16.23333333	7.592926875	0	6.741666667	54.2883	9.844767	54.29274934	9.88101823	6.916666667	7.65	15.23333333	15.95	NIGHT	8.935714286	34.98336714	1.990562694	1
1 7 2011 LS2	LS2	IRL	BHB	5	81	90	0.055555556	1	7	1	1	Jan	2011	8.633333333	16.23333333	7.592926875	0	6.741666667	54.2883	9.844767	54.29274934	9.88101823	6.916666667	7.65	15.23333333	15.95	NIGHT	8.935714286	34.98336714	1.990562694	1
15 7 2011 LS2	LS2	IRL	BHB	286	723	1065	0.268544601	15	7	1	1	Jan	2011	8.633333333	16.23333333	7.592926875	0	6.741666667	54.2883	9.844767	54.29274934	9.88101823	6.916666667	7.65	15.23333333	15.95	DAY	8.935714286	34.98336714	1.990562694	1
16 7 2011 LS2	LS2	IRL	BHB	158	476	664	0.237951807	16	7	1	1	Jan	2011	8.633333333	16.23333333	7.592926875	0	6.741666667	54.2883	9.844767	54.29274934	9.88101823	6.916666667	7.65	15.23333333	15.95	NIGHT	8.935714286	34.98336714	1.990562694	1
6 7 2011 LS2	LS2	IRL	BHB	0	10	12	0	6	7	1	1	Jan	2011	8.633333333	16.23333333	7.592926875	0	6.741666667	54.2883	9.844767	54.29274934	9.88101823	6.916666667	7.65	15.23333333	15.95	NIGHT	8.935714286	34.98336714	1.990562694	0
11 7 2011 LS2	LS2	IRL	BHB	0	41	42	0	11	7	1	1	Jan	2011	8.633333333	16.23333333	7.592926875	0	6.741666667	54.2883	9.844767	54.29274934	9.88101823	6.916666667	7.65	15.23333333	15.95	DAY	8.935714286	34.98336714	1.990562694	0
3 7 2011 LS2	LS2	IRL	BHB	338	671	1065	0.317370892	3	7	1	1	Jan	2011	8.633333333	16.23333333	7.592926875	0	6.741666667	54.2883	9.844767	54.29274934	9.88101823	6.916666667	7.65	15.23333333	15.95	NIGHT	8.935714286	34.98336714	1.990562694	1
0 7 2011 LS2	LS2	IRL	BHB	357	440	815	0.43803681	0	7	1	1	Jan	2011	8.633333333	16.23333333	7.592926875	0	6.741666667	54.2883	9.844767	54.29274934	9.88101823	6.916666667	7.65	15.23333333	15.95	NIGHT	8.935714286	34.98336714	1.990562694	1
2 7 2011 LS2	LS2	IRL	BHB	152	303	475	0.32	2	7	1	1	Jan	2011	8.633333333	16.23333333	7.592926875	0	6.741666667	54.2883	9.844767	54.29274934	9.88101823	6.916666667	7.65	15.23333333	15.95	NIGHT	8.935714286	34.98336714	1.990562694	1
7 7 2011 LS2	LS2	IRL	BHB	817	1597	2521	0.324077747	7	7	1	1	Jan	2011	8.633333333	16.23333333	7.592926875	0	6.741666667	54.2883	9.844767	54.29274934	9.88101823	6.916666667	7.65	15.23333333	15.95	DAWN	8.935714286	34.98336714	1.990562694	1
5 7 2011 LS2	LS2	IRL	BHB	391	407	825	0.473939394	5	7	1	1	Jan	2011	8.633333333	16.23333333	7.592926875	0	6.741666667	54.2883	9.844767	54.29274934	9.88101823	6.916666667	7.65	15.23333333	15.95	NIGHT	8.935714286	34.98336714	1.990562694	1
23 7 2011 LS2	LS2	IRL	BHB	181	455	666	0.271771772	23	7	1	1	Jan	2011	8.633333333	16.23333333	7.592926875	0	6.741666667	54.2883	9.844767	54.29274934	9.88101823	6.916666667	7.65	15.23333333	15.95	NIGHT	8.935714286	34.98336714	1.990562694	1
17 7 2011 LS4	LS4	IRL	BHB	0	89	93	0	17	7	1	1	Jan	2011	8.633333333	16.23333333	7.592926875	3	8.279032258	54.306367	9.987667	54.29274934	9.88101823	6.916666667	7.65	15.23333333	15.95	NIGHT	8.935714286	34.98336714	1.990562694	0
22 7 2013 LS4	LS4	IRL	BHB	0	6	7	0	22	7	1	1	Jan	2013	8.633333333	16.23333333	7.592926875	1	7.455284553	54.306367	9.987667	54.29274934	9.88101823	6.916666667	7.65	15.23333333	15.95	NIGHT	9.634285714	34.59752571	2.618480759	0
17 7 2013 LS4	LS4	IRL	BHB	0	12	13	0	17	7	1	1	Jan	2013	8.633333333	16.23333333	7.592926875	1	7.455284553	54.306367	9.987667	54.29274934	9.88101823	6.916666667	7.65	15.23333333	15.95	NIGHT	9.634285714	34.59752571	2.618480759	0
10 7 2010 LS4	LS4	IRL	BHB	0	52	57	0	10	7	1	1	Jan	2010	8.633333333	16.23333333	7.592926875	2	8.153448276	54.306367	9.987667	54.29274934	9.88101823	6.916666667	7.65	15.23333333	15.95	DAY	9.024285714	34.89639143	1.014261527	0
6 7 2012 LS4	LS4	IRL	BHB	383	656	1087	0.352345906	6	7	1	1	Jan	2012	8.633333333	16.23333333	7.592926875	23	9.442528736	54.306367	9.987667	54.29274934	9.88101823	6.916666667	7.65	15.23333333	15.95	NIGHT	9.737142857	35.31950857	0.393476524	1
7 7 2012 LS4	LS4	IRL	BHB	175	514	739	0.236806495	7	7	1	1	Jan	2012	8.633333333	16.23333333	7.592926875	15	9.442528736	54.306367	9.987667	54.29274934	9.88101823	6.916666667	7.65	15.23333333	15.95	DAWN	9.737142857	35.31950857	0.393476524	1
17 7 2010 LS4	LS4	IRL	BHB	172	707	930	0.184946237	17	7	1	1	Jan	2010	8.633333333	16.23333333	7.592926875	6	8.153448276	54.306367	9.987667	54.29274934	9.88101823	6.916666667	7.65	15.23333333	15.95	NIGHT	9.024285714	34.89639143	1.014261527	1
2 7 2010 LS4	LS4	IRL	BHB	0	5	6	0	2	7	1	1	Jan	2010	8.633333333	16.23333333	7.592926875	1	8.153448276	54.306367	9.987667	54.29274934	9.88101823	6.916666667	7.65	15.23333333	15.95	NIGHT	9.024285714	34.89639143	1.014261527	0
9 7 2013 LS4	LS4	IRL	BHB	4	759	817	0.004895961	9	7	1	1	Jan	2013	8.633333333	16.23333333	7.592926875	21	7.455284553	54.306367	9.987667	54.29274934	9.88101823	6.916666667	7.65	15.23333333	15.95	DAY	9.634285714	34.59752571	2.618480759	1
0 7 2013 LS4	LS4	IRL	BHB	105	1074	1261	0.083267248	0	7	1	1	Jan	2013	8.633333333	16.23333333	7.592926875	4	7.455284553	54.306367	9.987667	54.29274934	9.88101823	6.916666667	7.65	15.23333333	15.95	NIGHT	9.634285714	34.59752571	2.618480759	1
9 7 2010 LS4	LS4	IRL	BHB	0	7	8	0	9	7	1	1	Jan	2010	8.633333333	16.23333333	7.592926875	1	8.153448276	54.306367	9.987667	54.29274934	9.88101823	6.916666667	7.65	15.23333333	15.95	DAY	9.024285714	34.89639143	1.014261527	0
19 7 2012 LS4	LS4	IRL	BHB	43	48	95	0.452631579	19	7	1	1	Jan	2012	8.633333333	16.23333333	7.592926875	4	9.442528736	54.306367	9.987667	54.29274934	9.88101823	6.916666667	7.65	15.23333333	15.95	NIGHT	9.737142857	35.31950857	0.393476524	1
5 7 2010 LS4	LS4	IRL	BHB	0	294	312	0	5	7	1	1	Jan	2010	8.633333333	16.23333333	7.592926875	7	8.153448276	54.306367	9.987667	54.29274934	9.88101823	6.916666667	7.65	15.23333333	15.95	NIGHT	9.024285714	34.89639143	1.014261527	0
13 7 2012 LS4	LS4	IRL	BHB	100	9	111	0.900900901	13	7	1	1	Jan	2012	8.633333333	16.23333333	7.592926875	1	9.442528736	54.306367	9.987667	54.29274934	9.88101823	6.916666667	7.65	15.23333333	15.95	DAY	9.737142857	35.31950857	0.393476524	1
22 7 2012 LS4	LS4	IRL	BHB	0	5	6	0	22	7	1	1	Jan	2012	8.633333333	16.23333333	7.592926875	1	9.442528736	54.306367	9.987667	54.29274934	9.88101823	6.916666667	7.65	15.23333333	15.95	NIGHT	9.737142857	35.31950857	0.393476524	0
11 7 2010 LS4	LS4	IRL	BHB	0	285	297	0	11	7	1	1	Jan	2010	8.633333333	16.23333333	7.592926875	7	8.153448276	54.306367	9.987667	54.29274934	9.88101823	6.916666667	7.65	15.23333333	15.95	DAY	9.024285714	34.89639143	1.014261527	0
20 7 2012 LS4	LS4	IRL	BHB	100	163	275	0.363636364	20	7	1	1	Jan	2012	8.633333333	16.23333333	7.592926875	6	9.442528736	54.306367	9.987667	54.29274934	9.88101823	6.916666667	7.65	15.23333333	15.95	NIGHT	9.737142857	35.31950857	0.393476524	1
20 7 2013 LS4	LS4	IRL	BHB	32	108	153	0.209150327	20	7	1	1	Jan	2013	8.633333333	16.23333333	7.592926875	9	7.455284553	54.306367	9.987667	54.29274934	9.88101823	6.916666667	7.65	15.23333333	15.95	NIGHT	9.634285714	34.59752571	2.618480759	1
23 7 2010 LS4	LS4	IRL	BHB	7	13	22	0.318181818	23	7	1	1	Jan	2010	8.633333333	16.23333333	7.592926875	1	8.153448276	54.306367	9.987667	54.29274934	9.88101823	6.916666667	7.65	15.23333333	15.95	NIGHT	9.024285714	34.89639143	1.014261527	1
5 7 2012 LS4	LS4	IRL	BHB	1326	2248	3757	0.352941176	5	7	1	1	Jan	2012	8.633333333	16.23333333	7.592926875	39	9.442528736	54.306367	9.987667	54.29274934	9.88101823	6.916666667	7.65	15.23333333	15.95	NIGHT	9.737142857	35.31950857	0.393476524	1
6 7 2010 LS4	LS4	IRL	BHB	0	19	20	0	6	7	1	1	Jan	2010	8.633333333	16.23333333	7.592926875	1	8.153448276	54.306367	9.987667	54.29274934	9.88101823	6.916666667	7.65	15.23333333	15.95	NIGHT	9.024285714	34.89639143	1.014261527	0
17 7 2012 LS4	LS4	IRL	BHB	0	5	6	0	17	7	1	1	Jan	2012	8.633333333	16.23333333	7.592926875	1	9.442528736	54.306367	9.987667	54.29274934	9.88101823	6.916666667	7.65	15.23333333	15.95	NIGHT	9.737142857	35.31950857	0.393476524	0
1 7 2013 LS4	LS4	IRL	BHB	28	41	78	0.358974359	1	7	1	1	Jan	2013	8.633333333	16.23333333	7.592926875	3	7.455284553	54.306367	9.987667	54.29274934	9.88101823	6.916666667	7.65	15.23333333	15.95	NIGHT	9.634285714	34.59752571	2.618480759	1
19 7 2011 LS4	LS4	IRL	BHB	0	145	151	0	19	7	1	1	Jan	2011	8.633333333	16.23333333	7.592926875	1	8.279032258	54.306367	9.987667	54.29274934	9.88101823	6.916666667	7.65	15.23333333	15.95	NIGHT	8.935714286	34.98336714	1.990562694	0
12 7 2013 LS4	LS4	IRL	BHB	69	222	309	0.223300971	12	7	1	1	Jan	2013	8.633333333	16.23333333	7.592926875	7	7.455284553	54.306367	9.987667	54.29274934	9.88101823	6.916666667	7.65	15.23333333	15.95	DAY	9.634285714	34.59752571	2.618480759	1
9 7 2012 LS4	LS4	IRL	BHB	210	713	965	0.21761658	9	7	1	1	Jan	2012	8.633333333	16.23333333	7.592926875	15	9.442528736	54.306367	9.987667	54.29274934	9.88101823	6.916666667	7.65	15.23333333	15.95	DAY	9.737142857	35.31950857	0.393476524	1
13 7 2013 LS4	LS4	IRL	BHB	20	111	143	0.13986014	13	7	1	1	Jan	2013	8.633333333	16.23333333	7.592926875	6	7.455284553	54.306367	9.987667	54.29274934	9.88101823	6.916666667	7.65	15.23333333	15.95	DAY	9.634285714	34.59752571	2.618480759	1
8 7 2011 LS4	LS4	IRL	BHB	0	9	10	0	8	7	1	1	Jan	2011	8.633333333	16.23333333	7.592926875	1	8.279032258	54.306367	9.987667	54.29274934	9.88101823	6.916666667	7.65	15.23333333	15.95	DAY	8.935714286	34.98336714	1.990562694	0
2 7 2012 LS4	LS4	IRL	BHB	204	630	886	0.230248307	2	7	1	1	Jan	2012	8.633333333	16.23333333	7.592926875	12	9.442528736	54.306367	9.987667	54.29274934	9.88101823	6.916666667	7.65	15.23333333	15.95	NIGHT	9.737142857	35.31950857	0.393476524	1
14 7 2012 LS4	LS4	IRL	BHB	182	526	732	0.24863388	14	7	1	1	Jan	2012	8.633333333	16.23333333	7.592926875	4	9.442528736	54.306367	9.987667	54.29274934	9.88101823	6.916666667	7.65	15.23333333	15.95	DAY	9.737142857	35.31950857	0.393476524	1
1 7 2010 LS4	LS4	IRL	BHB	34	76	115	0.295652174	1	7	1	1	Jan	2010	8.633333333	16.23333333	7.592926875	3	8.153448276	54.306367	9.987667	54.29274934	9.88101823	6.916666667	7.65	15.23333333	15.95	NIGHT	9.024285714	34.89639143	1.014261527	1
8 7 2013 LS4	LS4	IRL	BHB	248	885	1213	0.204451772	8	7	1	1	Jan	2013	8.633333333	16.23333333	7.592926875	31	7.455284553	54.306367	9.987667	54.29274934	9.88101823	6.916666667	7.65	15.23333333	15.95	DAY	9.634285714	34.59752571	2.618480759	1
4 7 2013 LS4	LS4	IRL	BHB	47	68	133	0.353383459	4	7	1	1	Jan	2013	8.633333333	16.23333333	7.592926875	3	7.455284553	54.306367	9.987667	54.29274934	9.88101823	6.916666667	7.65	15.23333333	15.95	NIGHT	9.634285714	34.59752571	2.618480759	1
1 7 2012 LS4	LS4	IRL	BHB	12	241	265	0.045283019	1	7	1	1	Jan	2012	8.633333333	16.23333333	7.592926875	9	9.442528736	54.306367	9.987667	54.29274934	9.88101823	6.916666667	7.65	15.23333333	15.95	NIGHT	9.737142857	35.31950857	0.393476524	1
19 7 2013 LS4	LS4	IRL	BHB	188	173	378	0.497354497	19	7	1	1	Jan	2013	8.633333333	16.23333333	7.592926875	11	7.455284553	54.306367	9.987667	54.29274934	9.88101823	6.916666667	7.65	15.23333333	15.95	NIGHT	9.634285714	34.59752571	2.618480759	1
10 7 2012 LS4	LS4	IRL	BHB	0	34	36	0	10	7	1	1	Jan	2012	8.633333333	16.23333333	7.592926875	2	9.442528736	54.306367	9.987667	54.29274934	9.88101823	6.916666667	7.65	15.23333333	15.95	DAY	9.737142857	35.31950857	0.393476524	0
11 7 2012 LS4	LS4	IRL	BHB	0	5	6	0	11	7	1	1	Jan	2012	8.633333333	16.23333333	7.592926875	1	9.442528736	54.306367	9.987667	54.29274934	9.88101823	6.916666667	7.65	15.23333333	15.95	DAY	9.737142857	35.31950857	0.393476524	0
0 7 2012 LS4	LS4	IRL	BHB	0	605	670	0	0	7	1	1	Jan	2012	8.633333333	16.23333333	7.592926875	11	9.442528736	54.306367	9.987667	54.29274934	9.88101823	6.916666667	7.65	15.23333333	15.95	NIGHT	9.737142857	35.31950857	0.393476524	0
21 7 2013 LS4	LS4	IRL	BHB	136	804	999	0.136136136	21	7	1	1	Jan	2013	8.633333333	16.23333333	7.592926875	11	7.455284553	54.306367	9.987667	54.29274934	9.88101823	6.916666667	7.65	15.23333333	15.95	NIGHT	9.634285714	34.59752571	2.618480759	1
2 7 2013 LS4	LS4	IRL	BHB	6	39	54	0.111111111	2	7	1	1	Jan	2013	8.633333333	16.23333333	7.592926875	1	7.455284553	54.306367	9.987667	54.29274934	9.88101823	6.916666667	7.65	15.23333333	15.95	NIGHT	9.634285714	34.59752571	2.618480759	1
3 7 2012 LS4	LS4	IRL	BHB	28	243	293	0.09556314	3	7	1	1	Jan	2012	8.633333333	16.23333333	7.592926875	10	9.442528736	54.306367	9.987667	54.29274934	9.88101823	6.916666667	7.65	15.23333333	15.95	NIGHT	9.737142857	35.31950857	0.393476524	1
8 7 2012 LS4	LS4	IRL	BHB	228	135	377	0.604774536	8	7	1	1	Jan	2012	8.633333333	16.23333333	7.592926875	7	9.442528736	54.306367	9.987667	54.29274934	9.88101823	6.916666667	7.65	15.23333333	15.95	DAY	9.737142857	35.31950857	0.393476524	1
12 7 2012 LS4	LS4	IRL	BHB	16	156	180	0.088888889	12	7	1	1	Jan	2012	8.633333333	16.23333333	7.592926875	3	9.442528736	54.306367	9.987667	54.29274934	9.88101823	6.916666667	7.65	15.23333333	15.95	DAY	9.737142857	35.31950857	0.393476524	1
14 7 2013 LS4	LS4	IRL	BHB	0	17	20	0	14	7	1	1	Jan	2013	8.633333333	16.23333333	7.592926875	1	7.455284553	54.306367	9.987667	54.29274934	9.88101823	6.916666667	7.65	15.23333333	15.95	DAY	9.634285714	34.59752571	2.618480759	0
21 7 2011 LS4	LS4	IRL	BHB	0	45	48	0	21	7	1	1	Jan	2011	8.633333333	16.23333333	7.592926875	2	8.279032258	54.306367	9.987667	54.29274934	9.88101823	6.916666667	7.65	15.23333333	15.95	NIGHT	8.935714286	34.98336714	1.990562694	0
[truncated: 124,511 more rows]
